# Supplementary material for: An mRNA processing pathway suppresses metastasis by governing translational control from the nucleus
Source: Nat Cell Biol. 2023 May 8;25(6):892–903. doi: 10.1038/s41556-023-01141-9 (PMC10264242; doi:10.1038/s41556-023-01141-9)
Supplement: Supplementary file 4 — Table 1. HNRNPC interacting proteins. Table 2. Nucleic acid sequences used in this study. Table 3. HNRNPC binding sites (or matched scrambled sequences) used for MPRA. [file 41556_2023_1141_MOESM4_ESM.xlsx]

## Sheet: Supplementary Table 1
Supplementary Table 1. HNRNPC interacting proteins
MDA-Parental							MDA-LM2
Significant	-LOG(P-value) (two-tailed t-test)	Difference	Gene names	Protein names	Protein IDs	Majority protein IDs	Significant	-LOG(P-value) (two-tailed t-test)	Difference	Gene names	Protein names	Protein IDs	Majority protein IDs
+	5.58817	11.3926	ILF3	Interleukin enhancer-binding factor 3	Q12906;K7EKJ9;K7ER69;K7EQR9;K7EKY0;K7EJ09;K7EM82;K7ERM6;K7ENK6;K7EPG3;K7ELV3;K7EQ75	Q12906	+	4.13871	10.3382	HNRNPC		G3V4C1	G3V4C1
+	4.05074	9.63081	HNRNPR	Heterogeneous nuclear ribonucleoprotein R	O43390;B4DT28;A0A286YEZ8	O43390;B4DT28	+	4.05885	8.7452	HNRNPA1;HNRNPA1L2	Heterogeneous nuclear ribonucleoprotein A1;Heterogeneous nuclear ribonucleoprotein A1, N-terminally processed;Heterogeneous nuclear ribonucleoprotein A1-like 2	P09651;F8W6I7;F8VZ49;F8VTQ5;Q32P51;F8W646;F8VYN5	P09651;F8W6I7;F8VZ49;F8VTQ5;Q32P51
+	2.56803	9.28948	RBMX	RNA-binding motif protein, X chromosome;RNA-binding motif protein, X chromosome, N-terminally processed	P38159;H3BT71;H0Y6E7;H3BUY5;H3BR27;O75526;H3BNC1;Q8N7X1	P38159;H3BT71;H0Y6E7;H3BUY5	+	4.51661	8.04524	ILF3	Interleukin enhancer-binding factor 3	Q12906;K7EKJ9;K7EQR9;K7ER69;K7EKY0;K7EJ09;K7EM82;K7ERM6;K7ENK6;K7EPG3;K7ELV3;K7EQ75	Q12906
+	4.45902	9.22399	PABPC1	Polyadenylate-binding protein 1;Polyadenylate-binding protein	P11940;E7ERJ7;E7EQV3;A0A087WTT1;H0YAR2;Q9H361;H0YBN4;H0YAP2;H0YB75;H0YAS6;H0YB86;H0YAS7;E5RJB9;E5RH24;E5RGH3;Q4VXU2;H0YC10;E5RHG7;E5RFD8;E5RGC4;H0YAW6;Q96DU9;E5RJM8	P11940;E7ERJ7;E7EQV3;A0A087WTT1;H0YAR2	+	3.99384	7.63451	HNRNPU	Heterogeneous nuclear ribonucleoprotein U	Q00839;A0A1W2PPS1;A0A1X7SBS1;A0A1W2PP35;Q5RI18;A0A1W2PQL0;A0A1W2PP34;A0A1W2PPL4;A0A1W2PPH7;A0A1W2PQ74;A0A1W2PRZ7;A0A1W2PQD4;A0A1W2PRI6;A0A1W2PPE9;A0A1W2PNG3;A0A1W2PP22	Q00839;A0A1W2PPS1;A0A1X7SBS1;A0A1W2PP35;Q5RI18;A0A1W2PQL0;A0A1W2PP34;A0A1W2PPL4;A0A1W2PPH7;A0A1W2PQ74;A0A1W2PRZ7
+	3.07848	9.18997	HNRNPC		G3V4C1;B2R5W2;G3V4W0;B4DY08;G3V2D6;G3V251;G3V5X6;G3V3K6	G3V4C1;B2R5W2;G3V4W0;B4DY08;G3V2D6	+	3.56638	7.42672	H3F3B;HIST2H3A;HIST3H3;H3F3A;HIST1H3A;H3F3C	Histone H3;Histone H3.2;Histone H3.1t;Histone H3.3;Histone H3.1;Histone H3.3C	K7EK07;Q71DI3;Q16695;P84243;P68431;K7EMV3;B4DEB1;K7ES00;Q6NXT2;K7EP01	K7EK07;Q71DI3;Q16695;P84243;P68431;K7EMV3;B4DEB1;K7ES00;Q6NXT2
+	4.42912	9.08061	HNRNPA1;HNRNPA1L2	Heterogeneous nuclear ribonucleoprotein A1;Heterogeneous nuclear ribonucleoprotein A1, N-terminally processed;Heterogeneous nuclear ribonucleoprotein A1-like 2	P09651;F8W6I7;F8VTQ5;F8VZ49;Q32P51;F8W646;F8VYN5	P09651;F8W6I7;F8VTQ5;F8VZ49;Q32P51	+	3.89228	7.41863	HNRNPA3	Heterogeneous nuclear ribonucleoprotein A3	P51991;H7C1J8	P51991
+	3.47479	8.66817	HNRNPU	Heterogeneous nuclear ribonucleoprotein U	Q00839;A0A1W2PPS1;A0A1X7SBS1;A0A1W2PP35;Q5RI18;A0A1W2PP34;A0A1W2PPH7;A0A1W2PPL4;A0A1W2PQL0;A0A1W2PQ74;A0A1W2PQD4;A0A1W2PRZ7;A0A1W2PRI6;A0A1W2PPE9;A0A1W2PNG3;A0A1W2PP22;A0A087WZF3	Q00839;A0A1W2PPS1;A0A1X7SBS1;A0A1W2PP35;Q5RI18;A0A1W2PP34;A0A1W2PPH7;A0A1W2PPL4;A0A1W2PQL0;A0A1W2PQ74	+	3.21217	6.85955	HNRNPR	Heterogeneous nuclear ribonucleoprotein R	O43390;B4DT28;A0A286YEZ8	O43390;B4DT28
+	3.29666	8.48472	HNRNPA3	Heterogeneous nuclear ribonucleoprotein A3	P51991;H7C1J8	P51991	+	2.8651	6.84328	SYNCRIP	Heterogeneous nuclear ribonucleoprotein Q	O60506;F6UXX1	O60506
+	3.49577	8.44346	HNRNPD	Heterogeneous nuclear ribonucleoprotein D0	Q14103;H0Y8G5;H0YA96;D6RAF8;D6RF44;D6RD83;D6RBQ9	Q14103;H0Y8G5;H0YA96;D6RAF8;D6RF44;D6RD83;D6RBQ9	+	4.0075	6.80469	RBMX	RNA-binding motif protein, X chromosome;RNA-binding motif protein, X chromosome, N-terminally processed	P38159;H3BT71;H0Y6E7;H3BUY5;H3BR27;H3BNC1;O75526;Q8N7X1	P38159;H3BT71;H0Y6E7;H3BUY5
+	3.16771	8.3323	SYNCRIP	Heterogeneous nuclear ribonucleoprotein Q	O60506;F6UXX1	O60506	+	2.34149	6.56524	PABPC1	Polyadenylate-binding protein 1;Polyadenylate-binding protein	P11940;E7ERJ7;E7EQV3;A0A087WTT1;H0YAR2;Q9H361;H0YBN4;H0YAP2;H0YAS6;H0YB75;E5RH24;E5RJB9;H0YAS7;H0YB86;E5RGH3;E5RHG7;H0YC10;Q4VXU2;E5RFD8;E5RGC4;H0YAW6;Q96DU9;E5RJM8	P11940;E7ERJ7;E7EQV3;A0A087WTT1;H0YAR2
+	2.88533	8.15698	SRSF9	Serine/arginine-rich splicing factor 9	Q13242;H0YIB4;S4R3G0	Q13242;H0YIB4	+	4.22183	6.46572	HNRNPA2B1	Heterogeneous nuclear ribonucleoproteins A2/B1	P22626;A0A087WUI2	P22626;A0A087WUI2
+	4.04045	8.11955	RALY	RNA-binding protein Raly	Q9UKM9;Q5QPL9;Q5QPM1;Q5QPM0;Q5QPM2	Q9UKM9;Q5QPL9;Q5QPM1	+	2.66829	5.91677	HMGA1	High mobility group protein HMG-I/HMG-Y	P17096	P17096
+	3.79876	7.81372	SAFB2	Scaffold attachment factor B2	Q14151;K7ERX3;K7EQU4	Q14151	+	2.85568	5.86923	SAFB2	Scaffold attachment factor B2	Q14151;K7ERX3;K7EQU4	Q14151
+	3.17612	7.68568	RPL23A	60S ribosomal protein L23a	H7BY10;K7EJV9;K7ERT8;A8MUS3;P62750;K7EMA7	H7BY10;K7EJV9;K7ERT8;A8MUS3;P62750;K7EMA7	+	2.73775	5.67416	HNRNPD	Heterogeneous nuclear ribonucleoprotein D0	Q14103;H0YA96;D6RAF8;H0Y8G5;D6RF44;D6RBQ9;D6RD83	Q14103;H0YA96;D6RAF8;H0Y8G5;D6RF44;D6RBQ9
+	1.74496	7.67405	HIST1H1C	Histone H1.2	P16403	P16403	+	4.17495	5.44611	HNRNPL	Heterogeneous nuclear ribonucleoprotein L	P14866;M0QXS5;A0A3B3ITJ4;M0QYT0;M0R1W6;B4DVF8;M0QYL7;M0R076;H7C464;B7WPG3;C9IYN3;D6W592;Q8WVV9	P14866;M0QXS5;A0A3B3ITJ4
+	4.5851	7.57509	HNRNPAB	Heterogeneous nuclear ribonucleoprotein A/B	D6R9P3;D6RD18;D6RBZ0;Q99729	D6R9P3;D6RD18;D6RBZ0;Q99729	+	3.59629	5.3142	RALY	RNA-binding protein Raly	Q9UKM9;Q5QPL9;Q5QPM1;Q5QPM0;Q5QPM2	Q9UKM9;Q5QPL9;Q5QPM1;Q5QPM0
+	3.15599	7.40398	SAFB	Scaffold attachment factor B1	Q15424;K7ES42;K7EII0	Q15424	+	2.76438	5.2141	YBX1	Nuclease-sensitive element-binding protein 1	P67809;H0Y449;C9J5V9;Q9Y2T7	P67809;H0Y449
+	3.11872	7.36044	MKI67	Antigen KI-67	P46013	P46013	+	2.86246	5.01382	HNRNPAB	Heterogeneous nuclear ribonucleoprotein A/B	D6R9P3;D6RD18;D6RBZ0;Q99729	D6R9P3;D6RD18;D6RBZ0;Q99729
+	1.7086	7.28603	H3F3B;H3F3A;HIST2H3A;HIST3H3;HIST1H3A;H3F3C	Histone H3;Histone H3.2;Histone H3.1t;Histone H3.3;Histone H3.1;Histone H3.3C	K7EMV3;B4DEB1;K7EK07;K7ES00;Q71DI3;Q16695;P84243;P68431;K7EP01;Q6NXT2	K7EMV3;B4DEB1;K7EK07;K7ES00;Q71DI3;Q16695;P84243;P68431;K7EP01;Q6NXT2	+	3.30586	4.9976	HNRNPK	Heterogeneous nuclear ribonucleoprotein K	P61978;S4R457;S4R359	P61978
+	2.3241	6.8663	HMGA1	High mobility group protein HMG-I/HMG-Y	P17096	P17096	+	3.48129	4.99571	HNRNPH1	Heterogeneous nuclear ribonucleoprotein H;Heterogeneous nuclear ribonucleoprotein H, N-terminally processed	P31943;G8JLB6;E9PCY7;D6RBM0;D6RIU0;D6RFM3;H0YB39;D6RIH9;D6RJ04;D6RDU3;D6RIT2;D6R9T0;E5RGV0;D6RAM1;E7EQJ0;E7EN40;H0YBD7;E5RGH4;D6RDL0;H0YBG7;D6RF17;D6R9D3;H0YAQ2;E5RJ94	P31943;G8JLB6;E9PCY7;D6RBM0;D6RIU0;D6RFM3
+	4.10991	6.81408	RPS8	40S ribosomal protein S8	Q5JR95;P62241	Q5JR95;P62241	+	2.72678	4.97594	SAFB	Scaffold attachment factor B1	Q15424;K7ES42;K7EII0	Q15424
+	3.19363	6.8055	RPS25	40S ribosomal protein S25	P62851	P62851	+	2.10089	4.94484	HIST1H2AJ;HIST1H2AH;H2AFJ;HIST2H2AC;HIST2H2AA3;HIST1H2AD;HIST1H2AG;HIST1H2AC;HIST3H2A;HIST1H2AB	Histone H2A type 1-J;Histone H2A type 1-H;Histone H2A.J;Histone H2A type 2-C;Histone H2A type 2-A;Histone H2A type 1-D;Histone H2A type 1;Histone H2A;Histone H2A type 1-C;Histone H2A type 3;Histone H2A type 1-B/E	A0A0U1RR32;A0A0U1RRH7;Q99878;Q96KK5;Q9BTM1;Q16777;Q6FI13;P20671;P0C0S8;H0YFX9;Q93077;Q7L7L0;P04908;A0A3B3IS11	A0A0U1RR32;A0A0U1RRH7;Q99878;Q96KK5;Q9BTM1;Q16777;Q6FI13;P20671;P0C0S8;H0YFX9;Q93077;Q7L7L0;P04908;A0A3B3IS11
+	3.64299	6.72825	ALYREF	THO complex subunit 4	Q86V81;E9PB61	Q86V81;E9PB61	+	2.57398	4.9105	HIST1H2BM;HIST1H2BN;HIST1H2BL;HIST1H2BH;HIST2H2BF;HIST1H2BC;HIST1H2BD;H2BFS;HIST1H2BK	Histone H2B type 1-M;Histone H2B;Histone H2B type 1-L;Histone H2B type 1-N;Histone H2B type 1-H;Histone H2B type 2-F;Histone H2B type 1-C/E/F/G/I;Histone H2B type 1-D;Histone H2B type F-S;Histone H2B type 1-K	Q99879;U3KQK0;Q99880;Q99877;Q93079;Q5QNW6;P62807;P58876;P57053;O60814	Q99879;U3KQK0;Q99880;Q99877;Q93079;Q5QNW6;P62807;P58876;P57053;O60814
+	2.72528	6.46227	PABPC4	Polyadenylate-binding protein;Polyadenylate-binding protein 4	B1ANR0;Q13310;H0YCC8;B1ANR1;H0YEQ8;H0YER0;P0CB38	B1ANR0;Q13310	+	3.57464	4.85636	MKI67	Antigen KI-67	P46013	P46013
+	3.59595	6.18332	DDX5	Probable ATP-dependent RNA helicase DDX5	J3KTA4;P17844;J3QSF1;J3KRZ1;J3QRQ7;J3QR02;J3KRX8;J3KTQ4;J3QRN5;J3QLG9;J3QR62;X6RLV5	J3KTA4;P17844	+	2.75599	4.85034	RPS3A	40S ribosomal protein S3a	P61247;H0Y8L7;E9PFI5;D6RG13;D6RAT0;D6RB09;D6RAS7;H0Y9Y4;D6RED7;D6RI02;D6R9B6;D6RGE0	P61247;H0Y8L7;E9PFI5;D6RG13;D6RAT0;D6RB09;D6RAS7;H0Y9Y4;D6RED7
+	2.74967	6.18181	RPS14	40S ribosomal protein S14	P62263;A0A2R8Y811;E5RH77	P62263;A0A2R8Y811;E5RH77	+	2.71054	4.83336	RPS18	40S ribosomal protein S18	P62269;A0A0G2JQH2;Q5GGW2;J3JS69	P62269
+	2.67314	6.09897	HNRNPK	Heterogeneous nuclear ribonucleoprotein K	P61978;S4R457;S4R359	P61978	+	2.4378	4.78979	HIST1H1E;HIST1H1D	Histone H1.4;Histone H1.3	P10412;P16402;P22492;Q02539	P10412;P16402
+	4.14764	6.07313	DDX21	Nucleolar RNA helicase 2	Q9NR30	Q9NR30	+	2.78936	4.7756	RPS8	40S ribosomal protein S8	Q5JR95;P62241	Q5JR95;P62241
+	2.60869	6.03134	TAF15	TATA-binding protein-associated factor 2N	Q92804;A0A075B7D9;A0A075B7F2	Q92804;A0A075B7D9	+	3.52911	4.73766	RPS14	40S ribosomal protein S14	P62263;A0A2R8Y811;E5RH77	P62263;A0A2R8Y811;E5RH77
+	5.06763	5.98611	DDX39B	Spliceosome RNA helicase DDX39B	Q13838;Q5STU3;A0A0G2JJZ9;F6WLT2;A0A140T9X3;F6TRA5;A0A0A0MT12;F6S4E6;A0A140T996;A0A140TA18;F6UJC5;F6R6M7;H0Y400;A0A140T9X9;F6QYI9;A0A0G2JJL7;A0A140T9K1;A0A140T973;A0A140T9L4;A0A0G2JHN7;F6S2B7;F6U6E2;H0YCC6;A0A140T9N3;A0A140T9K2	Q13838;Q5STU3;A0A0G2JJZ9;F6WLT2;A0A140T9X3;F6TRA5;A0A0A0MT12;F6S4E6	+	4.60575	4.59936	SLTM	SAFB-like transcription modulator	Q9NWH9;H7BXE3;H0YL55;H7C3F4;H0YKU6;H0YNF3;H0YMR6;H0YLE6;H0YMW8;H0YLW7;H0YMM0;H0YKH2	Q9NWH9;H7BXE3;H0YL55
+	2.69393	5.79079	DHX9	ATP-dependent RNA helicase A	Q08211	Q08211	+	3.91478	4.59192	HNRNPC	Heterogeneous nuclear ribonucleoproteins C1/C2	P07910;G3V2Q1;G3V576;G3V555;G3V575	P07910;G3V2Q1;G3V576
+	3.19721	5.78279	UPF1	Regulator of nonsense transcripts 1	Q92900	Q92900	+	2.82656	4.47396	HNRNPUL2;HNRNPUL2-BSCL2	Heterogeneous nuclear ribonucleoprotein U-like protein 2	Q1KMD3;H3BQZ7	Q1KMD3;H3BQZ7
+	2.8374	5.76566	HNRNPC	Heterogeneous nuclear ribonucleoproteins C1/C2	G3V2Q1;P07910;G3V576;G3V555;G3V575;A0A0G2JNQ3;B2RXH8;B4DSU6;G3V4M8;G3V2H6;B3KT61;Q86SE5;E5RG71;E5RJ39	G3V2Q1;P07910;G3V576	+	3.11178	4.46998	RRBP1	Ribosome-binding protein 1	Q9P2E9;A0A087WVV2;F8W7S5;A0A087WU26;A2A2S5;V9GY78;H0YDJ4;H9KV85;E9PN67;C9J066;Q8N4C6	Q9P2E9;A0A087WVV2;F8W7S5
+	2.75925	5.76241	HIST2H2BE;HIST1H2BB;HIST1H2BO;HIST1H2BJ;HIST3H2BB	Histone H2B type 2-E;Histone H2B type 1-B;Histone H2B type 1-O;Histone H2B type 1-J;Histone H2B type 3-B	Q16778;P33778;P23527;P06899;Q8N257;Q6DRA6;Q6DN03	Q16778;P33778;P23527;P06899;Q8N257	+	2.31549	4.44287	RPL23A	60S ribosomal protein L23a	K7EMA7;H7BY10;K7EJV9;K7ERT8;A8MUS3;P62750	K7EMA7;H7BY10;K7EJV9;K7ERT8;A8MUS3;P62750
+	3.03272	5.75283	EIF2AK2	Interferon-induced, double-stranded RNA-activated protein kinase	P19525;C9JZT2;F8WBH4	P19525	+	2.22928	4.40512	DHX9	ATP-dependent RNA helicase A	Q08211	Q08211
+	2.43368	5.72058	SRSF10	Serine/arginine-rich splicing factor 10	Q5JRI1;O75494;Q6IQ42;Q8WXF0;R4GMP8	Q5JRI1;O75494	+	3.52078	4.39229	HIST1H4A	Histone H4	P62805	P62805
+	4.22464	5.60227	SLTM	SAFB-like transcription modulator	Q9NWH9;H7C3F4;H7BXE3;H0YL55;H0YMM0;H0YKU6;H0YMW8;H0YNF3;H0YMR6;H0YLE6;H0YLW7;H0YKH2	Q9NWH9;H7C3F4	+	2.35153	4.27952	RPS16	40S ribosomal protein S16	P62249;M0R210;M0R1M5;M0R3H0;M0QX76;Q6IPX4	P62249;M0R210;M0R1M5;M0R3H0;M0QX76
+	3.35531	5.5876	ELAVL1	ELAV-like protein 1	Q15717;M0QZR9;M0R055;A0A494C0Q5;A0A494C015;A0A0A0MRX1;A0A494C147;B1APY9;A0A494C0F8;A0A494C1D9;B1AM48;A0A494C0M6;A0A494C173;A0A494C011;A0A0R4J2E6;Q12926;P26378	Q15717;M0QZR9	+	3.30793	4.20647	ALYREF	THO complex subunit 4	Q86V81;E9PB61	Q86V81;E9PB61
+	2.64462	5.58466	PTBP1	Polypyrimidine tract-binding protein 1	A0A0U1RRM4;P26599;A6NLN1;A0A0D9SF20;K7EKJ7;K7EK45;K7ELW5;K7ES59;A0A087WU68;A0A087WUW5;O95758;X6R242	A0A0U1RRM4;P26599;A6NLN1	+	3.13288	4.1229	UBC;UBB;RPS27A;UBA52	Polyubiquitin-C;Ubiquitin;Ubiquitin-60S ribosomal protein L40;Ubiquitin;60S ribosomal protein L40;Ubiquitin-40S ribosomal protein S27a;Ubiquitin;40S ribosomal protein S27a;Polyubiquitin-B;Ubiquitin	P0CG48;F5GYU3;Q96C32;Q5PY61;J3QKN0;F5GXK7;F5H747;F5H388;B4DV12;F5H265;F5H2Z3;F5H6Q2;J3QTR3;J3QS39;P62987;P62979;P0CG47;M0R2S1;M0R1M6;A0A2R8Y422;Q49A90;M0R1V7;F5GZ39;J3QSA3	P0CG48;F5GYU3;Q96C32;Q5PY61;J3QKN0;F5GXK7;F5H747;F5H388;B4DV12;F5H265;F5H2Z3;F5H6Q2;J3QTR3;J3QS39;P62987;P62979;P0CG47;M0R2S1;M0R1M6;A0A2R8Y422;Q49A90;M0R1V7;F5GZ39;J3QSA3
+	4.25681	5.56999	SSBP1	Single-stranded DNA-binding protein, mitochondrial	Q04837;C9K0U8;A0A0G2JLD8;E7EUY5	Q04837;C9K0U8;A0A0G2JLD8;E7EUY5	+	2.01754	3.97302	FUS	RNA-binding protein FUS	P35637;H3BPE7	P35637;H3BPE7
+	2.86092	5.53067	HNRNPL	Heterogeneous nuclear ribonucleoprotein L	P14866;M0QXS5;A0A3B3ITJ4;M0R1W6;M0QYT0;M0QYL7;B4DVF8;M0R076	P14866;M0QXS5;A0A3B3ITJ4	+	2.92502	3.9269	HNRNPH3	Heterogeneous nuclear ribonucleoprotein H3	P31942	P31942
+	2.86188	5.39413	HNRNPH3	Heterogeneous nuclear ribonucleoprotein H3	P31942	P31942	+	2.51731	3.87095	RPL10A	60S ribosomal protein L10a	P62906	P62906
+	2.70826	5.27512	TRA2B	Transformer-2 protein homolog beta	P62995;H7BXF3;H7C2L4	P62995;H7BXF3;H7C2L4	+	2.64665	3.85813	SSBP1	Single-stranded DNA-binding protein, mitochondrial	Q04837;C9K0U8;A0A0G2JLD8;E7EUY5	Q04837;C9K0U8;A0A0G2JLD8;E7EUY5
+	3.79013	5.18775	SRSF7	Serine/arginine-rich splicing factor 7	A0A0B4J1Z1;C9JAB2;Q16629	A0A0B4J1Z1;C9JAB2;Q16629	+	1.8572	3.7542	SRSF7	Serine/arginine-rich splicing factor 7	A0A0B4J1Z1;C9JAB2;Q16629	A0A0B4J1Z1;C9JAB2;Q16629
+	1.32302	5.1766	YBX1	Nuclease-sensitive element-binding protein 1	P67809;H0Y449;C9J5V9;Q9Y2T7	P67809;H0Y449	+	2.79445	3.69749	YBX3	Y-box-binding protein 3	P16989;A0A0D9SEI8	P16989
+	1.23008	5.12911	HIST1H2BN;HIST1H2BL;HIST1H2BM;HIST1H2BH;HIST2H2BF;HIST1H2BC;HIST1H2BD;H2BFS;HIST1H2BK;HIST1H2BA	Histone H2B;Histone H2B type 1-L;Histone H2B type 1-M;Histone H2B type 1-N;Histone H2B type 1-H;Histone H2B type 2-F;Histone H2B type 1-C/E/F/G/I;Histone H2B type 1-D;Histone H2B type F-S;Histone H2B type 1-K;Histone H2B type 1-A	U3KQK0;Q99880;Q99879;Q99877;Q93079;Q5QNW6;P62807;P58876;P57053;O60814;Q96A08;A0A2R8Y619	U3KQK0;Q99880;Q99879;Q99877;Q93079;Q5QNW6;P62807;P58876;P57053;O60814;Q96A08	+	3.17445	3.63082	H2AFY	Core histone macro-H2A.1	O75367;B4DJC3;D6RCF2;Q9P0M6	O75367
+	3.73924	5.09854	HNRNPA2B1	Heterogeneous nuclear ribonucleoproteins A2/B1	P22626;A0A087WUI2	P22626;A0A087WUI2	+	3.13753	3.6203	PTBP1	Polypyrimidine tract-binding protein 1	A0A0U1RRM4;P26599;A6NLN1;A0A0D9SF20;K7EKJ7;K7ES59;K7ELW5;K7EK45;A0A087WUW5;A0A087WU68;X6R242;O95758	A0A0U1RRM4;P26599;A6NLN1
+	3.36539	5.09669	RPS4X	40S ribosomal protein S4, X isoform	P62701;Q8TD47;C9JEH7;P22090	P62701	+	2.49304	3.60681	DDX21	Nucleolar RNA helicase 2	Q9NR30	Q9NR30
+	2.74038	5.0847	S100A6	Protein S100;Protein S100-A6	R4GN98;P06703	R4GN98;P06703	+	2.9786	3.41586	SNRNP70	U1 small nuclear ribonucleoprotein 70 kDa	P08621;M0QYR1;M0QX04	P08621
+	2.4336	5.07929	FXR1	Fragile X mental retardation syndrome-related protein 1	P51114;B4DXZ6;E9PFF5;E7EU85;C9JZE0;C9JY20;C9JAJ4;H7C4S4;C9JYQ6;C9IZ22	P51114;B4DXZ6;E9PFF5;E7EU85	+	1.82788	3.41139	RPL8	60S ribosomal protein L8	E9PKZ0;P62917;E9PKU4;E9PP36;G3V1A1	E9PKZ0;P62917;E9PKU4;E9PP36;G3V1A1
+	2.27501	5.06358	NCL	Nucleolin	P19338;H7BY16;C9JYW2;C9JLB1;C9J1H7;C9JWL1	P19338;H7BY16	+	3.45533	3.40948	SRSF10	Serine/arginine-rich splicing factor 10	Q5JRI1;O75494;Q6IQ42;Q8WXF0;R4GMP8	Q5JRI1;O75494
+	3.20978	5.05615	PABPN1	Polyadenylate-binding protein 2	Q86U42;B4DEH8;G3V4T2;H0YJH9	Q86U42;B4DEH8;G3V4T2	+	2.8851	3.39429	RPS4X	40S ribosomal protein S4, X isoform	P62701;C9JEH7;P22090;Q8TD47	P62701
+	2.29049	5.04455	FBL	rRNA 2-O-methyltransferase fibrillarin	M0R299;M0QXL5;P22087;M0R0P1;M0R2Q4;M0R2U2;M0R1H0;M0R2B0	M0R299;M0QXL5;P22087;M0R0P1;M0R2Q4	+	3.46357	3.3347	DDX39B	Spliceosome RNA helicase DDX39B	Q13838;A0A0G2JJZ9;Q5STU3;A0A140T9X3;F6WLT2;F6TRA5;F6S4E6;A0A0A0MT12;A0A140T996;A0A140T9L4;A0A140T973;A0A140T9K1;A0A140T9X9;H0Y400;A0A140TA18;F6UJC5;F6R6M7;A0A0G2JJL7;F6QYI9;A0A0G2JHN7;F6S2B7;F6U6E2;A0A140T9N3;A0A140T9K2;H0YCC6	Q13838;A0A0G2JJZ9;Q5STU3;A0A140T9X3;F6WLT2;F6TRA5;F6S4E6;A0A0A0MT12
+	1.43152	5.03268	EIF4A3	Eukaryotic initiation factor 4A-III;Eukaryotic initiation factor 4A-III, N-terminally processed	P38919;I3L3H2;J3QL52	P38919;I3L3H2	+	2.05792	3.30438	HNRNPDL	Heterogeneous nuclear ribonucleoprotein D-like	A0A087WUK2;O14979	A0A087WUK2;O14979
+	2.90808	5.01228	MAGOHB	Protein mago nashi homolog 2	Q96A72;F5H6N1;F5H3U9;F5H124	Q96A72;F5H6N1	+	1.71138	3.30044	HNRNPA0	Heterogeneous nuclear ribonucleoprotein A0	Q13151	Q13151
+	3.04252	5.00263	H2AFY	Core histone macro-H2A.1	O75367;B4DJC3;D6RCF2;Q9P0M6;Q5SQT3	O75367	+	1.73675	3.28616	ELAVL1	ELAV-like protein 1	Q15717;M0QZR9;M0R055;A0A494C0Q5;A0A494C015;A0A0A0MRX1;A0A494C147;B1APY9;A0A494C0F8;A0A494C1D9;B1AM48;A0A494C0M6;A0A494C173;A0A494C011;A0A0R4J2E6;Q12926;P26378	Q15717;M0QZR9
+	2.44324	4.97086	RBMXL1	RNA binding motif protein, X-linked-like-1	Q96E39;A0A1B0GUK8	Q96E39	+	2.85845	3.26806	RPS3	40S ribosomal protein S3	P23396;E9PL09;E9PPU1;H0YEU2;F2Z2S8;H0YF32;H0YCJ7;E9PQ96;E9PSF4;E9PJH4;E9PK82;H0YES8;E9PQX2	P23396;E9PL09;E9PPU1;H0YEU2;F2Z2S8;H0YF32;H0YCJ7
+	3.11869	4.96366	KHDRBS1	KH domain-containing, RNA-binding, signal transduction-associated protein 1	Q07666;O75525;Q5VWX1	Q07666	+	3.50434	3.26365	DDX5	Probable ATP-dependent RNA helicase DDX5	J3KTA4;P17844;J3QSF1;J3KRZ1;J3QRQ7;J3QR02;J3KRX8;J3KTQ4;X6RLV5;J3QLG9;J3QR62;J3QRN5	J3KTA4;P17844
+	2.27524	4.89606	RPS18	40S ribosomal protein S18	P62269;A0A0G2JQH2;Q5GGW2;J3JS69	P62269	+	2.51773	3.22848	PABPC4	Polyadenylate-binding protein;Polyadenylate-binding protein 4	B1ANR0;Q13310;H0Y5F5;H0YCC8;H0YEU6;B1ANR1;H0YEQ8;H0Y6X6;H0YER0;P0CB38	B1ANR0;Q13310;H0Y5F5
+	3.15675	4.84772	HIST1H4A	Histone H4	P62805	P62805	+	4.0947	3.1841	STAU1	Double-stranded RNA-binding protein Staufen homolog 1	O95793;Q5JW30;A0A087X1A5;Q5JW28;F6UDC6	O95793;Q5JW30;A0A087X1A5
+	3.57298	4.84657	HNRNPDL	Heterogeneous nuclear ribonucleoprotein D-like	A0A087WUK2;O14979	A0A087WUK2;O14979	+	2.1714	3.09944	RPL3	60S ribosomal protein L3	P39023;G5E9G0;B5MCW2;H7C422;H7C3M2;F8WCR1	P39023;G5E9G0;B5MCW2;H7C422
+	3.10958	4.8147	HNRNPUL2;HNRNPUL2-BSCL2	Heterogeneous nuclear ribonucleoprotein U-like protein 2	Q1KMD3;H3BQZ7	Q1KMD3;H3BQZ7	+	1.88402	3.09796	HSP90AB1	Heat shock protein HSP 90-beta	P08238;Q58FF7;Q58FF6;F8W026;Q96GW1;A0A1W2PRR1	P08238
+	2.8295	4.78169	RPS15A	40S ribosomal protein S15a	P62244;I3L3P7;I3L246;H3BN98;H3BV27;H3BT37;I3L303;H3BVC7	P62244;I3L3P7;I3L246;H3BN98	+	2.14821	3.06895	RBMXL1	RNA binding motif protein, X-linked-like-1	Q96E39;A0A1B0GUK8	Q96E39
+	1.9524	4.77675	LARP1	La-related protein 1	Q6PKG0;A0A0B4J210;E5RH50;H0YBW1;H0YC73;H0YC33;H0YAN4;A0A3B3ISF0;Q659C4;H0YAX9;E5RHK4	Q6PKG0;A0A0B4J210;E5RH50	+	1.68768	3.00862	NPM1	Nucleophosmin	P06748;E5RGW4;E5RI98	P06748
+	3.31115	4.76156	STAU1	Double-stranded RNA-binding protein Staufen homolog 1	Q5JW30;O95793;A0A087X1A5;Q5JW28;F6UDC6	Q5JW30;O95793;A0A087X1A5	+	3.42803	2.97589	RPS7	40S ribosomal protein S7	P62081;B5MCP9;A0A2R8Y623	P62081;B5MCP9;A0A2R8Y623
+	2.90998	4.69229	SRP14	Signal recognition particle 14 kDa protein	P37108;H0YLA2;H0YLW0	P37108;H0YLA2	+	2.2895	2.96386	TRA2B	Transformer-2 protein homolog beta	P62995;H7BXF3;H7C2L4	P62995;H7BXF3
+	2.76149	4.6562	HIST2H3PS2	Histone H3	Q5TEC6	Q5TEC6	+	3.37124	2.9238	CFL1	Cofilin-1	P23528;G3V1A4;E9PP50;E9PK25;E9PQB7;E9PLJ3;E9PS23;Q9Y281	P23528;G3V1A4;E9PP50;E9PK25;E9PQB7;E9PLJ3;E9PS23
+	2.92869	4.59154	RPS11	40S ribosomal protein S11	P62280;M0QZC5;M0R1H6	P62280;M0QZC5	+	1.54312	2.89823	PABPN1	Polyadenylate-binding protein 2	Q86U42	Q86U42
+	2.92159	4.56313	SLC25A5;SLC25A4	ADP/ATP translocase 2;ADP/ATP translocase 2, N-terminally processed;ADP/ATP translocase 1	P05141;V9GYG0;P12235;Q9H0C2	P05141;V9GYG0;P12235	+	1.73187	2.88211	RPS25	40S ribosomal protein S25	P62851	P62851
+	1.06366	4.56148	UBC;UBB;RPS27A;UBA52	Polyubiquitin-C;Ubiquitin;Ubiquitin-60S ribosomal protein L40;Ubiquitin;60S ribosomal protein L40;Ubiquitin-40S ribosomal protein S27a;Ubiquitin;40S ribosomal protein S27a;Polyubiquitin-B;Ubiquitin	P0CG48;F5GYU3;Q96C32;Q5PY61;J3QKN0;F5GXK7;F5H747;F5H388;B4DV12;F5H265;F5H2Z3;F5H6Q2;J3QTR3;J3QS39;P62987;P62979;P0CG47;Q49A90;M0R1V7;M0R2S1;M0R1M6;F5GZ39;A0A2R8Y422;J3QSA3	P0CG48;F5GYU3;Q96C32;Q5PY61;J3QKN0;F5GXK7;F5H747;F5H388;B4DV12;F5H265;F5H2Z3;F5H6Q2;J3QTR3;J3QS39;P62987;P62979;P0CG47;Q49A90;M0R1V7;M0R2S1;M0R1M6;F5GZ39;A0A2R8Y422;J3QSA3	+	2.58801	2.86809	SRP14	Signal recognition particle 14 kDa protein	P37108;H0YLA2;H0YLW0	P37108;H0YLA2
+	1.52996	4.55655	RPS3A	40S ribosomal protein S3a	P61247;H0Y8L7;E9PFI5;H0Y9Y4;D6RG13;D6RAT0;D6RI02;D6RED7;D6RAS7;D6R9B6;D6RB09;D6RGE0	P61247;H0Y8L7;E9PFI5;H0Y9Y4;D6RG13;D6RAT0	+	2.00289	2.86	RPL7A	60S ribosomal protein L7a	P62424;Q5T8U3;Q5T8U2	P62424;Q5T8U3
+	2.72959	4.54619	ZNF326	DBIRD complex subunit ZNF326	Q5BKZ1;A0A0A0MRN4	Q5BKZ1;A0A0A0MRN4	+	2.11017	2.81826	IQGAP1	Ras GTPase-activating-like protein IQGAP1	P46940;A0A0J9YXZ5;H0YLE8;A0A087WWP1;H0YKA5;F2Z2E2;Q86VI3	P46940;A0A0J9YXZ5;H0YLE8
+	1.44506	4.4659	RPS3	40S ribosomal protein S3	P23396;E9PL09;E9PPU1;H0YEU2;F2Z2S8;H0YF32;H0YCJ7;E9PSF4;E9PQ96;E9PJH4;E9PK82;H0YES8;E9PQX2	P23396;E9PL09;E9PPU1;H0YEU2;F2Z2S8;H0YF32;H0YCJ7	+	2.89876	2.80821	BANF1	Barrier-to-autointegration factor;Barrier-to-autointegration factor, N-terminally processed	O75531	O75531
+	1.37273	4.45865	RPL10A	60S ribosomal protein L10a	P62906	P62906	+	2.01813	2.74101	KRT18	Keratin, type I cytoskeletal 18	P05783;F8VZY9;CON__Q92764;C4AM86;CON__Q497I4;Q92764;CON__H-INV:HIT000015463	P05783;F8VZY9
+	2.5611	4.39718	YBX3	Y-box-binding protein 3	P16989;A0A0D9SEI8	P16989	+	2.73451	2.72675	HNRNPM	Heterogeneous nuclear ribonucleoprotein M	A0A087X0X3;P52272;M0R2I7;M0R019;M0QY96;M0R2T0;M0R0N3;M0R0Y6;M0QYQ7;M0QYL3	A0A087X0X3;P52272
+	2.09251	4.30948	HNRNPA0	Heterogeneous nuclear ribonucleoprotein A0	Q13151	Q13151	+	2.15581	2.7179	EIF2AK2	Interferon-induced, double-stranded RNA-activated protein kinase	P19525;C9JZT2;F8WBH4	P19525
+	1.44118	4.30767	RRBP1	Ribosome-binding protein 1	Q9P2E9;A0A087WVV2;F8W7S5;A0A087WU26;A2A2S5;V9GY78;H0YDJ4;H9KV85;E9PN67;C9J066;Q8N4C6	Q9P2E9;A0A087WVV2;F8W7S5	+	2.78417	2.70781	H2AFV;H2AFZ	Histone H2A.V;Histone H2A.Z;Histone H2A	Q71UI9;P0C0S5;C9J0D1;A0A494C189;C9J386	Q71UI9;P0C0S5;C9J0D1;A0A494C189;C9J386
+	1.87823	4.29175	NUMA1	Nuclear mitotic apparatus protein 1	Q14980	Q14980	+	3.30086	2.69192	HNRNPF	Heterogeneous nuclear ribonucleoprotein F;Heterogeneous nuclear ribonucleoprotein F, N-terminally processed	P52597;A0A1B0GW42	P52597
+	3.81539	4.28874	TOP1	DNA topoisomerase 1	P11387;Q969P6;E5RIC7;E5RJ33;H0YBR3;H0YAR3;H0YC03;E5RGE7;E5RGR4;E5RFE3;E5RGR2;E5RJ95;E5RFS0	P11387	+	3.54696	2.68335	SLC25A5	ADP/ATP translocase 2;ADP/ATP translocase 2, N-terminally processed	P05141;V9GYG0;P12235;Q9H0C2	P05141
+	2.76619	4.20018	RPL17;RPL17-C18orf32	60S ribosomal protein L17	A0A087WXM6;J3QQT2;J3KRX5;A0A0A6YYL6;P18621;J3KRB3;A0A087WWH0;J3QS96;J3QLC8;A0A0A0MRF8;A0A087WY81;J3KSJ0	A0A087WXM6;J3QQT2;J3KRX5;A0A0A6YYL6;P18621;J3KRB3;A0A087WWH0;J3QS96;J3QLC8;A0A0A0MRF8;A0A087WY81	+	1.75746	2.6508	FXR1	Fragile X mental retardation syndrome-related protein 1	P51114;B4DXZ6;E9PFF5;E7EU85;H7C4S4;C9JZE0;C9JY20;C9JYQ6;C9IZ22;C9JAJ4	P51114;B4DXZ6;E9PFF5;E7EU85
+	2.87779	4.17935	RPL27A	60S ribosomal protein L27a	E9PJD9;E9PLL6;P46776;E9PLX7	E9PJD9;E9PLL6;P46776	+	2.6101	2.63529	STAU2	Double-stranded RNA-binding protein Staufen homolog 2	E5RJN7;E7EPX0;E7EVJ4;Q9NUL3;E7EVI1;E5RJ67;H0YBY0;E5RFK1	E5RJN7;E7EPX0;E7EVJ4;Q9NUL3;E7EVI1
+	3.16268	4.13639	HNRNPF	Heterogeneous nuclear ribonucleoprotein F;Heterogeneous nuclear ribonucleoprotein F, N-terminally processed	P52597;A0A1B0GW42	P52597	+	2.57459	2.6227	MECP2	Methyl-CpG-binding protein 2	P51608;A0A087X1U4;I6LM39;A0A087WVW7;A0A0D9SFX7;A0A0D9SEX1;C9JH89	P51608;A0A087X1U4;I6LM39;A0A087WVW7
+	3.69343	4.10476	RPL7	60S ribosomal protein L7	P18124;A8MUD9;C9JIJ5;C9JZ88	P18124;A8MUD9	+	2.8872	2.57005	RPL6	60S ribosomal protein L6	Q02878;F8VZ45;U3KQR5;F8VR69;F8VZA3;F8VWR1;F8VU16	Q02878
+	2.37345	4.10378	ILF2	Interleukin enhancer-binding factor 2	B4DY09;Q12905;X6R6Z1;A0A0A0MRL0	B4DY09;Q12905;X6R6Z1	+	2.04605	2.49453	RPS11	40S ribosomal protein S11	M0QZC5;P62280;M0R1H6;M0R1H5	M0QZC5;P62280
+	2.497	4.08478	RPL5	60S ribosomal protein L5	P46777;A0A2R8Y6J3;Q5T7N0	P46777;A0A2R8Y6J3	+	2.29467	2.32613	RPS24	40S ribosomal protein S24	E7ETK0;A0A2R8Y849;A0A2R8YD14;P62847;A0A2R8Y8A0	E7ETK0;A0A2R8Y849;A0A2R8YD14;P62847
+	1.76722	4.05627	RPS24	40S ribosomal protein S24	E7ETK0;A0A2R8Y849;A0A2R8YD14;P62847;A0A2R8Y8A0	E7ETK0;A0A2R8Y849;A0A2R8YD14;P62847	+	2.78555	2.26374	HSP90AA1	Heat shock protein HSP 90-alpha	P07900;G3V2J8;Q58FG0;Q14568	P07900
+	3.38301	4.05099	NOP2	Probable 28S rRNA (cytosine(4447)-C(5))-methyltransferase	P46087;F5H5X6;F5H359;F5GWB7;F5H709;F5GYR3;F5H8G6	P46087	+	2.60345	2.24918	RPL27	60S ribosomal protein L27	P61353;K7ELC7;K7EQQ9;K7ERY7	P61353;K7ELC7
+	2.55536	4.01332	RPL3	60S ribosomal protein L3	P39023;G5E9G0;B5MCW2;H7C422;H7C3M2;F8WCR1	P39023;G5E9G0;B5MCW2;H7C422	+	1.60605	2.24693	RPL17;RPL17-C18orf32	60S ribosomal protein L17	A0A087WXM6;J3QQT2;J3KRX5;A0A0A6YYL6;P18621;A0A087WY81;J3KRB3;A0A087WWH0;J3QS96;J3QLC8;A0A0A0MRF8;J3KSJ0	A0A087WXM6;J3QQT2;J3KRX5;A0A0A6YYL6;P18621;A0A087WY81;J3KRB3;A0A087WWH0;J3QS96;J3QLC8;A0A0A0MRF8
+	1.89174	3.94635	HIST1H2AJ;HIST1H2AH;H2AFJ;HIST1H2AD;HIST1H2AG;HIST2H2AC;HIST2H2AA3;HIST1H2AC;HIST3H2A;HIST1H2AB	Histone H2A type 1-J;Histone H2A type 1-H;Histone H2A.J;Histone H2A type 1-D;Histone H2A type 1;Histone H2A;Histone H2A type 2-C;Histone H2A type 2-A;Histone H2A type 1-C;Histone H2A type 3;Histone H2A type 1-B/E	A0A0U1RR32;A0A0U1RRH7;Q99878;Q96KK5;Q9BTM1;P20671;P0C0S8;H0YFX9;Q16777;Q6FI13;Q93077;Q7L7L0;P04908;A0A3B3IS11	A0A0U1RR32;A0A0U1RRH7;Q99878;Q96KK5;Q9BTM1;P20671;P0C0S8;H0YFX9;Q16777;Q6FI13;Q93077;Q7L7L0;P04908;A0A3B3IS11	+	1.72268	2.24372	UPF1	Regulator of nonsense transcripts 1	Q92900	Q92900
+	2.27042	3.85682	RPL11	60S ribosomal protein L11	P62913;Q5VVC8	P62913;Q5VVC8	+	1.12205	2.23086	LARP1	La-related protein 1	Q6PKG0;A0A0B4J210;E5RH50;H0YBW1;H0YC73;H0YAN4;H0YC33;A0A3B3ISF0;Q659C4;H0YAX9;E5RHK4	Q6PKG0;A0A0B4J210;E5RH50
+	2.74487	3.85232	IQGAP1	Ras GTPase-activating-like protein IQGAP1	P46940;H0YLE8;A0A0J9YXZ5;A0A087WWP1;H0YKA5;F2Z2E2;Q86VI3	P46940;H0YLE8;A0A0J9YXZ5	+	2.32219	2.18862	NCL	Nucleolin	P19338;H7BY16;C9JYW2;C9JLB1;C9J1H7;C9JWL1	P19338;H7BY16
+	2.39816	3.83908	HNRNPUL1	Heterogeneous nuclear ribonucleoprotein U-like protein 1	Q9BUJ2;A0A0A0MRA5;B7Z4B8;M0R3F1;M0QYZ0;M0QYI8;M0R203;M0QYM5;M0QZV6;M0R0K8;M0R247;A0A087X1I2	Q9BUJ2;A0A0A0MRA5;B7Z4B8;M0R3F1;M0QYZ0	+	1.68707	2.15196	SNRPD2	Small nuclear ribonucleoprotein Sm D2	P62316;K7ERG4;K7EJB5	P62316;K7ERG4
+	2.61594	3.83164	RPS13	40S ribosomal protein S13	P62277;J3KMX5;E9PS50	P62277	+	1.9362	2.12819	EIF4A3	Eukaryotic initiation factor 4A-III;Eukaryotic initiation factor 4A-III, N-terminally processed	P38919;I3L3H2	P38919;I3L3H2
+	2.8956	3.80131	MYOF	Myoferlin	Q9NZM1;H0YD14	Q9NZM1;H0YD14	+	1.54436	2.09558	SRSF9	Serine/arginine-rich splicing factor 9	Q13242;H0YIB4;S4R3G0	Q13242;H0YIB4;S4R3G0
+	1.41299	3.79807	EEF1G	Elongation factor 1-gamma	P26641	P26641	+	2.62976	2.07486	LMNA	Prelamin-A/C;Lamin-A/C	P02545;Q3BDU5;Q5TCI8;H0YAB0;A0A0C4DGC5	P02545;Q3BDU5;Q5TCI8
+	1.77549	3.78515	LMNA	Prelamin-A/C;Lamin-A/C	P02545;Q3BDU5;Q5TCI8;H0YAB0;A0A0C4DGC5	P02545;Q3BDU5;Q5TCI8		0.857835	2.06457	RPL22	60S ribosomal protein L22	K7ERI7;P35268;K7EJT5;K7EP65;K7EKS7;K7ELC4;K7EMH1	K7ERI7;P35268;K7EJT5;K7EP65;K7EKS7;K7ELC4;K7EMH1
+	1.53492	3.76582	RPS16	40S ribosomal protein S16	P62249;M0R210;M0R3H0;M0R1M5;M0QX76;Q6IPX4	P62249;M0R210;M0R3H0;M0R1M5	+	2.15308	2.05262	PLEC	Plectin	Q15149;H0YDN1;A0A075B730;P58107;E9PMV1;H3BPE1;H3BQK9;Q9UPN3	Q15149;H0YDN1
+	2.55256	3.75779	DKC1	H/ACA ribonucleoprotein complex subunit 4	O60832;C9IYT0;H7C0M1;H7BZF2;H7C2Q9	O60832;C9IYT0;H7C0M1	+	1.71025	2.04609	RPL31	60S ribosomal protein L31	P62899;H7C2W9;C9JU56;B7Z4E3;B7Z4C8;B8ZZK4	P62899;H7C2W9;C9JU56;B7Z4E3;B7Z4C8
+	3.5891	3.73838	RPS19	40S ribosomal protein S19	P39019;M0R2L9;A0A075B6E2;M0QYF7;M0R140	P39019;M0R2L9;A0A075B6E2;M0QYF7;M0R140	+	1.42212	2.03576	RPL19	Ribosomal protein L19;60S ribosomal protein L19	J3QR09;J3KTE4;P84098	J3QR09;J3KTE4;P84098
+	2.96438	3.70219	RBM12B	RNA-binding protein 12B	Q8IXT5;B9ZVT1;E5RJW8;E5RHG1;E5RJ83;E5RJV8	Q8IXT5;B9ZVT1	+	1.24947	2.00473	RBM12B	RNA-binding protein 12B	Q8IXT5;B9ZVT1;E5RHG1;E5RJ83;E5RJV8;E5RJW8	Q8IXT5;B9ZVT1
+	0.962529	3.66846	HNRNPH1	Heterogeneous nuclear ribonucleoprotein H;Heterogeneous nuclear ribonucleoprotein H, N-terminally processed	P31943;G8JLB6;E9PCY7;D6RBM0;D6RIU0;D6RFM3;H0YB39;D6RIH9;D6RJ04;D6RDU3;D6RIT2;D6R9T0;E5RGV0;D6RAM1;E7EQJ0;E7EN40;H0YBD7;E5RGH4;D6RDL0;H0YBG7;D6RF17;D6R9D3;H0YAQ2;E5RJ94	P31943;G8JLB6;E9PCY7;D6RBM0;D6RIU0;D6RFM3	+	1.44616	1.98735	EIF4A1	Eukaryotic initiation factor 4A-I	P60842;J3KT12;J3QS69;J3KTB5;J3QR64;J3KSZ0;J3QL43;J3KTN0;J3QLN6;E7EQG2;Q14240;J3KS25;J3QKZ9;J3KS93;J3KSN7;E7EMV8;J3KT04	P60842;J3KT12;J3QS69;J3KTB5;J3QR64;J3KSZ0;J3QL43;J3KTN0;J3QLN6
+	3.12356	3.6144	RAB1B;RAB1A	Ras-related protein Rab-1B;Ras-related protein Rab-1A	Q9H0U4;E9PLD0;P62820;E7END7;Q92928	Q9H0U4;E9PLD0;P62820	+	1.48855	1.98524	MYH9	Myosin-9	P35579;P35749;P35580;Q7Z406;A0A0C4DFM8;A0A494C024;B1AH99;Q5BKV1;A0A2R8Y4C3;A1L2Z2;M0QY43;REV__S4R3H4;REV__E7EQT4;REV__Q9UKV3	P35579
+	0.880292	3.59954	RAN	GTP-binding nuclear protein Ran	B5MDF5;P62826;J3KQE5;F5H018;H0YFC6;B4DV51	B5MDF5;P62826;J3KQE5;F5H018;H0YFC6	+	1.60967	1.98166	RPL4	60S ribosomal protein L4	P36578;H3BM89;H3BU31;H3BTP7	P36578;H3BM89
+	1.99764	3.57123	RPL26;RPL26L1	60S ribosomal protein L26-like 1;60S ribosomal protein L26	J3QRI7;J3QQQ9;J3QQV1;E5RIT6;J3QRC4;Q9UNX3;P61254;E5RHH1;J3KSS0;J3KS10	J3QRI7;J3QQQ9;J3QQV1;E5RIT6;J3QRC4;Q9UNX3;P61254	+	1.24517	1.97071	ZNF326	DBIRD complex subunit ZNF326	Q5BKZ1;A0A0A0MRN4;E2QRN4	Q5BKZ1
+	2.27685	3.57062	SRSF3	Serine/arginine-rich splicing factor 3	P84103;A0A087X2D0	P84103;A0A087X2D0	+	1.60486	1.96247	TUBB	Tubulin beta chain	Q5JP53;P07437;Q5ST81;G3V2A3;A0A075B736;Q5SQY0;A6NNZ2;G3V5W4;G3V2R8;M0R042;G3V3R4;G3V2N6;CON__ENSEMBL:ENSBTAP00000025008;Q9H4B7	Q5JP53;P07437;Q5ST81
+	1.51227	3.53207	HNRNPM	Heterogeneous nuclear ribonucleoprotein M	A0A087X0X3;P52272;M0R019;M0R2T0;M0R2I7;M0QYQ7;M0R0N3;M0R0Y6;M0QY96	A0A087X0X3;P52272;M0R019	+	1.63381	1.90658	EEF1G	Elongation factor 1-gamma	P26641	P26641
+	2.79443	3.52589	BANF1	Barrier-to-autointegration factor;Barrier-to-autointegration factor, N-terminally processed	O75531	O75531	+	2.523	1.88803	LDHB	L-lactate dehydrogenase;L-lactate dehydrogenase B chain	A8MW50;A0A3B3IS95;P07195;F5H793;C9J7H8	A8MW50;A0A3B3IS95;P07195;F5H793;C9J7H8
+	1.66676	3.46419	PRMT1	Protein arginine N-methyltransferase 1	E9PKG1;Q99873;E9PQ98;E9PIX6;E9PNR9;H0YDE4;Q9NR22	E9PKG1;Q99873;E9PQ98;E9PIX6;E9PNR9;H0YDE4	+	1.67076	1.87467	KHDRBS1	KH domain-containing, RNA-binding, signal transduction-associated protein 1	Q07666	Q07666
+	2.08378	3.32568	EIF3A	Eukaryotic translation initiation factor 3 subunit A	Q14152	Q14152	+	1.50685	1.86989	PHB2	Prohibitin-2	J3KPX7;Q99623;F5GY37;F5GWA7;F5H3X6;F5H2D2;F5H0C5	J3KPX7;Q99623;F5GY37;F5GWA7
+	1.86648	3.30271	KRT18	Keratin, type I cytoskeletal 18	P05783;F8VZY9;CON__H-INV:HIT000015463	P05783;F8VZY9	+	1.58488	1.79564	MSN	Moesin	P26038;V9GZ54;A0A2R8Y7M3;A0A2R8Y5S7;P35241;A0A2R8Y5P0;E9PQ82;E9PNV3	P26038
+	1.98885	3.29925	ATP1A1	Sodium/potassium-transporting ATPase subunit alpha-1	P05023;M0R116;A0A2R8YEY8;A0A0A0MT26;P13637;B1AKY9;P50993;H0Y7C1;Q13733;P20648;M0QXF2;P54707	P05023	+	1.98987	1.76785	RPL7	60S ribosomal protein L7	P18124;A8MUD9;C9JIJ5	P18124;A8MUD9
+	2.26689	3.28258	RPS27	40S ribosomal protein S27	P42677;C9JLI6;H0YMV8;Q71UM5	P42677		0.711649	1.74791	EEF2	Elongation factor 2	P13639;K7EJ74;K7EP67;Q15029	P13639
+	1.51234	3.27578	HSP90AA1	Heat shock protein HSP 90-alpha	P07900;G3V2J8;Q14568;Q58FG0;Q58FF6	P07900	+	2.06135	1.7451	NOP2	Probable 28S rRNA (cytosine(4447)-C(5))-methyltransferase	P46087;F5H5X6;F5H359;F5GWB7;F5H709;F5GYR3;F5H8G6	P46087
+	2.88135	3.20904	XRCC6	X-ray repair cross-complementing protein 6	P12956;B1AHC9	P12956;B1AHC9	+	1.81957	1.71952	FBL	rRNA 2-O-methyltransferase fibrillarin	P22087;M0R299;M0QXL5;M0R0P1;M0R2Q4;M0R2U2;M0R1H0;M0R2B0	P22087;M0R299;M0QXL5;M0R0P1;M0R2Q4
+	1.10618	3.17305	EEF2	Elongation factor 2	P13639;K7EJ74;K7EP67	P13639	+	1.48981	1.71099	SNRPD1	Small nuclear ribonucleoprotein Sm D1	P62314;J3QLI9	P62314;J3QLI9
+	1.889	3.13816	GNB2L1	Guanine nucleotide-binding protein subunit beta-2-like 1;Guanine nucleotide-binding protein subunit beta-2-like 1, N-terminally processed	P63244;J3KPE3;D6RAC2;H0YAF8;D6REE5;H0Y8W2;D6RHH4;D6RFZ9;D6R9L0;H0YAM7;D6R9Z1;D6RFX4;E9PD14;D6RAU2;D6RF23;D6RGK8;D6RBD0;H0Y8R5;D6R909;D6RHJ5;H0Y9P0;D6RDI0	P63244;J3KPE3;D6RAC2;H0YAF8;D6REE5;H0Y8W2;D6RHH4;D6RFZ9;D6R9L0;H0YAM7;D6R9Z1;D6RFX4;E9PD14;D6RAU2	+	1.70004	1.59328	LDHA	L-lactate dehydrogenase A chain	P00338;F5GYU2;F5GXY2;F5GXH2;F5H5J4;F5H6W8;F5GZQ4;F5GWW2;F5GXU1;P07864;Q6ZMR3;F5GXC7;F5H5G7;F5H155;A0A087WUM2;G3XAP5;F5H245;F5H8H6	P00338;F5GYU2;F5GXY2;F5GXH2
+	1.24193	3.0747	FUS	RNA-binding protein FUS	P35637;H3BPE7	P35637;H3BPE7	+	1.66509	1.57518	GNB2L1	Guanine nucleotide-binding protein subunit beta-2-like 1;Guanine nucleotide-binding protein subunit beta-2-like 1, N-terminally processed	P63244;J3KPE3;D6RAC2;D6RHH4;H0YAF8;D6RFZ9;D6R9L0;H0Y8W2;D6R9Z1;D6RFX4;E9PD14;D6RAU2;D6REE5;H0YAM7;D6RBD0;D6RGK8;H0Y8R5;D6R909;D6RF23;D6RHJ5;H0Y9P0;D6RDI0	P63244;J3KPE3;D6RAC2;D6RHH4;H0YAF8;D6RFZ9;D6R9L0;H0Y8W2;D6R9Z1;D6RFX4;E9PD14;D6RAU2;D6REE5
+	3.49491	3.04312	SPATS2L	SPATS2-like protein	Q9NUQ6;F8W6C2;B8ZZZ7;F2Z2S1;C9JKE4;F8VZ02;F8VT91;C9JGM8;C9IZC3;C9J8M7;C9JW67;Q4ZFW0;F8WAV0	Q9NUQ6;F8W6C2;B8ZZZ7;F2Z2S1;C9JKE4;F8VZ02;F8VT91;C9JGM8	+	1.05685	1.57095	HNRNPUL1	Heterogeneous nuclear ribonucleoprotein U-like protein 1	A0A0A0MRA5;B7Z4B8;Q9BUJ2;M0R3F1;M0QYZ0;M0QYI8;M0R203;M0QYM5;M0QZV6;M0R0K8	A0A0A0MRA5;B7Z4B8;Q9BUJ2;M0R3F1;M0QYZ0
+	2.45263	3.03822	MTDH	Protein LYRIC	Q86UE4;E5RJU9;H0YBJ8;H0YB56	Q86UE4;E5RJU9		0.789019	1.49803	TAF15	TATA-binding protein-associated factor 2N	Q92804;A0A075B7D9;A0A075B7F2	Q92804;A0A075B7D9
+	2.07672	2.95094	NAT10	N-acetyltransferase 10	Q9H0A0;A0A087WV29;E9PJN6;E9PMU0	Q9H0A0;A0A087WV29	+	0.968769	1.48592	RPL26;RPL26L1	60S ribosomal protein L26-like 1;60S ribosomal protein L26	J3QRI7;J3QQQ9;J3QQV1;E5RIT6;J3QRC4;Q9UNX3;P61254;E5RHH1;J3KS10;J3KSS0	J3QRI7;J3QQQ9;J3QQV1;E5RIT6;J3QRC4;Q9UNX3;P61254
+	1.29762	2.89115	DDX17	Probable ATP-dependent RNA helicase DDX17	A0A1X7SBZ2;A0A1W2PQ51;Q92841;A0A0U1RQJ0	A0A1X7SBZ2;A0A1W2PQ51;Q92841	+	1.60686	1.4546	ABCF1	ATP-binding cassette sub-family F member 1	Q8NE71;H0YGW7;Q5STZ8;A0A0G2JIC2;F5GYK6	Q8NE71;H0YGW7
+	2.2251	2.88364	SERPINH1	Serpin H1	P50454;E9PR70;E9PPV6;E9PNX1;E9PK86;E9PMI5;E9PJH8;E9PIG2;E9PRS3;E9PQ34;E9PKH2;E9PLA6	P50454;E9PR70;E9PPV6;E9PNX1;E9PK86;E9PMI5;E9PJH8;E9PIG2;E9PRS3	+	0.989064	1.42241	PKM	Pyruvate kinase PKM;Pyruvate kinase	P14618;B4DNK4;H3BTN5;H3BQ34;H3BR70;H3BT25;H3BUW1;H3BTJ2;H3BU13;H3BN34;H3BQZ3;P30613	P14618;B4DNK4;H3BTN5;H3BQ34
+	2.90868	2.86449	CLTC	Clathrin heavy chain;Clathrin heavy chain 1	A0A087WVQ6;Q00610;J3KS13;K7EJJ5	A0A087WVQ6;Q00610		0.713764	1.40714	ANXA2;ANXA2P2	Annexin A2;Annexin;Putative annexin A2-like protein	P07355;H0YN42;H0YMU9;H0YMD0;A6NMY6;H0YM50;H0YKS4;H0YMM1;H0YN28;H0YNP5;H0YMW4;H0YL33;H0YKX9;H0YMT9;H0YLV6;H0YKZ7;H0YKL9;H0YKV8;H0YNA0;H0YMD9;H0YN52;H0YNB8;H0YKN4;H0YLE2	P07355;H0YN42;H0YMU9;H0YMD0;A6NMY6;H0YM50;H0YKS4;H0YMM1
+	2.45132	2.72771	RPL24	60S ribosomal protein L24	C9JXB8;C9JNW5;P83731	C9JXB8;C9JNW5;P83731	+	1.16317	1.3986	GAPDH	Glyceraldehyde-3-phosphate dehydrogenase	P04406;E7EUT5;O14556	P04406;E7EUT5
	0.670612	2.69995	LDHB	L-lactate dehydrogenase B chain;L-lactate dehydrogenase	P07195;A0A3B3IS95;A8MW50;F5H793;C9J7H8;F5H5G7;F5H155;A0A087WUM2;G3XAP5;F5H245;Q6ZMR3;P07864	P07195;A0A3B3IS95;A8MW50;F5H793;C9J7H8		0.829409	1.37316	DKC1	H/ACA ribonucleoprotein complex subunit 4	O60832;C9IYT0;H7C0M1;H7C2Q9;H7BZF2	O60832;C9IYT0
+	1.58514	2.67143	HSPA5	78 kDa glucose-regulated protein	P11021	P11021	+	1.19765	1.35045	RPS2	40S ribosomal protein S2	P15880;E9PQD7;H0YEN5;E9PMM9;I3L404;E9PPT0;H3BNG3;E9PM36;H0YE27	P15880;E9PQD7;H0YEN5;E9PMM9;I3L404;E9PPT0
	0.542143	2.64871	EIF4A1;EIF4A2	Eukaryotic initiation factor 4A-I;Eukaryotic initiation factor 4A-II;Eukaryotic initiation factor 4A-II, N-terminally processed	P60842;J3KT12;J3QS69;J3KTB5;J3KSZ0;J3QL43;J3QR64;E7EQG2;Q14240;J3QLN6;J3KTN0;J3KS25;J3QKZ9;J3KSN7;J3KT04;E7EMV8;J3KS93	P60842;J3KT12;J3QS69;J3KTB5;J3KSZ0;J3QL43;J3QR64;E7EQG2;Q14240;J3QLN6;J3KTN0	+	1.30697	1.33382	DDX17	Probable ATP-dependent RNA helicase DDX17	A0A1X7SBZ2;A0A1W2PQ51;Q92841;A0A0U1RQJ0	A0A1X7SBZ2;A0A1W2PQ51;Q92841
+	2.88883	2.64735	SNRPD2	Small nuclear ribonucleoprotein Sm D2	P62316;K7ERG4;K7EJB5	P62316;K7ERG4	+	1.50542	1.32548	RPS15A	40S ribosomal protein S15a	P62244;I3L3P7;I3L246;H3BN98;H3BV27;H3BT37;I3L303	P62244;I3L3P7;I3L246;H3BN98
+	1.06679	2.64233	RPS2	40S ribosomal protein S2	P15880;H0YEN5;E9PQD7;E9PMM9;I3L404;E9PPT0;E9PM36;H3BNG3;H0YE27	P15880;H0YEN5;E9PQD7;E9PMM9;I3L404;E9PPT0	+	1.01517	1.32339	ENO1	Alpha-enolase;Enolase	P06733;A0A2R8Y6G6;K7EM90;A0A2R8YEM5;A0A2R8Y879;K7ERS8;A0A2R8Y798;A0A2R8YEG5;F5H1C3;E5RI09;P13929;P09104;K7EPM1;K7EKN2;E5RGZ4;F5H0C8;E5RG95	P06733;A0A2R8Y6G6;K7EM90
+	1.95629	2.6133	RPS17	40S ribosomal protein S17	H3BNC9;P08708;H0YN88;A0A075B716	H3BNC9;P08708;H0YN88;A0A075B716	+	1.16219	1.31614	PA2G4	Proliferation-associated protein 2G4	Q9UQ80;F8VR77	Q9UQ80
+	1.68252	2.60851	PRPF8	Pre-mRNA-processing-splicing factor 8	Q6P2Q9;I3L0J9;I3L1T8	Q6P2Q9		0.951992	1.28494	RPL18	60S ribosomal protein L18	G3V203;J3QQ67;Q07020;F8VYV2;A0A075B7A0;H0YHA7;F8VUA6;F8VXR6	G3V203;J3QQ67;Q07020;F8VYV2;A0A075B7A0;H0YHA7;F8VUA6
+	1.79391	2.58105	RPL9	60S ribosomal protein L9	D6RAN4;P32969;A0A2R8Y5Y7;H0Y9R4;H0Y9V9;E7ESE0	D6RAN4;P32969;A0A2R8Y5Y7;H0Y9R4;H0Y9V9	+	1.40418	1.25285	HSPA8	Heat shock cognate 71 kDa protein	P11142;E9PKE3;E9PN89;E9PNE6;A8K7Q2;E9PLF4;E9PI65;E9PQQ4;E9PQK7;E9PK54;P54652;E9PPY6;E9PN25;E9PS65;E9PM13	P11142;E9PKE3;E9PN89;E9PNE6;A8K7Q2
+	1.58699	2.5748	NIFK	MKI67 FHA domain-interacting nucleolar phosphoprotein	Q9BYG3;C9J6C5;C9J808;H7BZL0	Q9BYG3;C9J6C5	+	1.06969	1.23362	EBNA1BP2	Probable rRNA-processing protein EBP2	H7C2Q8;Q99848	H7C2Q8;Q99848
+	1.8216	2.5539	FLNA	Filamin-A	Q60FE5;P21333;A0A087WWY3;F8WE98;H0Y5C6;H7C2E7;H0Y5F3	Q60FE5;P21333;A0A087WWY3		0.646115	1.23209	RPL5	60S ribosomal protein L5	P46777;A0A2R8Y6J3;Q5T7N0	P46777;A0A2R8Y6J3
+	1.88392	2.53663	SLC16A3	Monocarboxylate transporter 4	O15427;J3QQV2;J3QSC3;J3QQS9;J3KTI8;J3QRP8;J3QLE3;J3KTM6;J3QRU2;J3KT83;J3QRA0	O15427;J3QQV2;J3QSC3;J3QQS9;J3KTI8		0.710341	1.19882	MAGOHB;MAGOH	Protein mago nashi homolog 2;Protein mago nashi homolog	Q96A72;F5H6P7;P61326;F5H6N1;F5H3U9;F5H124	Q96A72;F5H6P7;P61326;F5H6N1
+	1.24364	2.52857	HSPA1B;HSPA1A	Heat shock 70 kDa protein 1B;Heat shock 70 kDa protein 1A	A0A0G2JIW1;P0DMV9;P0DMV8;V9GZ37	A0A0G2JIW1;P0DMV9;P0DMV8	+	4.49547	1.18653	ARF1;ARF3	ADP-ribosylation factor 1;ADP-ribosylation factor 3	P84077;P61204;F5H423;F5H0C7;H0YGG7	P84077;P61204;F5H423;F5H0C7
+	1.37799	2.48334	RPA1	Replication protein A 70 kDa DNA-binding subunit;Replication protein A 70 kDa DNA-binding subunit, N-terminally processed	P27694;I3L4R8;I3L524;I3L2M5	P27694		0.759625	1.18141	SFPQ	Splicing factor, proline- and glutamine-rich	P23246	P23246
+	2.30345	2.44371	PA2G4	Proliferation-associated protein 2G4	Q9UQ80;F8VR77;H0YIN7;F8W0A3;F8VZ69	Q9UQ80;F8VR77	+	1.50718	1.18069	TOP1	DNA topoisomerase 1	P11387;Q969P6;E5RIC7;H0YAR3;E5RJ95;E5RFS0	P11387
+	1.66071	2.43405	RPS23	40S ribosomal protein S23	P62266;D6RD47;D6RDJ2;D6RIX0;D6R9I7	P62266;D6RD47	+	1.75197	1.14643	MTDH	Protein LYRIC	Q86UE4;E5RJU9;H0YBJ8;H0YB56;H0YBE0	Q86UE4;E5RJU9
+	2.37122	2.42695	TOP2A	DNA topoisomerase 2-alpha	P11388;J3KTB7;E9PCY5;Q02880	P11388		0.763663	1.12062	TRA2A	Transformer-2 protein homolog alpha	Q13595;F8WEH2	Q13595
+	1.51741	2.38195	DDX39A	ATP-dependent RNA helicase DDX39A	O00148;K7EQN7;K7EN69;K7EPJ3;K7ENP6;K7EL56;K7EIL8;A0A0D9SEM9;F6SXL5	O00148;K7EQN7		0.422829	1.04218	TUBA1B;TUBA1A;TUBA1C;TUBA4A;TUBA3E	Tubulin alpha-1B chain;Tubulin alpha-1A chain;Tubulin alpha-1C chain;Tubulin alpha-4A chain;Tubulin alpha-3E chain	P68363;Q71U36;Q9BQE3;F5H5D3;P0DPH8;P0DPH7;F8VVB9;P68366;Q6PEY2;A0A1W2PQM2;F8VQQ4;C9JDS9;Q9NY65;C9J2C0;F8VS66;F8VRZ4;F8VWV9;F8VX09;C9JEV8;C9JQ00;C9JJQ8;F8VRK0;F8W0F6;C9JDL2;C9K0S6;Q9H853;F8VXZ7	P68363;Q71U36;Q9BQE3;F5H5D3;P0DPH8;P0DPH7;F8VVB9;P68366;Q6PEY2;A0A1W2PQM2;F8VQQ4
	0.602211	2.32133	NPM1	Nucleophosmin	P06748;E5RGW4;E5RI98	P06748	+	1.18767	1.02261	RAN	GTP-binding nuclear protein Ran	B5MDF5;P62826;F5H018;J3KQE5;H0YFC6;B4DV51	B5MDF5;P62826;F5H018;J3KQE5;H0YFC6
+	1.52226	2.23791	FASN	Fatty acid synthase;[Acyl-carrier-protein] S-acetyltransferase;[Acyl-carrier-protein] S-malonyltransferase;3-oxoacyl-[acyl-carrier-protein] synthase;3-oxoacyl-[acyl-carrier-protein] reductase;3-hydroxyacyl-[acyl-carrier-protein] dehydratase;Enoyl-[acyl-carrier-protein] reductase;Oleoyl-[acyl-carrier-protein] hydrolase	P49327;A0A0U1RQF0;A0A0U1RRG3	P49327;A0A0U1RQF0		0.89244	1.0163	ATP5A1	ATP synthase subunit alpha, mitochondrial	P25705;K7ERX7;K7ENJ4;K7EK77;K7EQH4;K7EJP1;K7ESA0	P25705;K7ERX7
	0.424077	2.18407	LDHA	L-lactate dehydrogenase A chain	P00338;F5GXH2;F5GYU2;F5GXY2;F5H5J4;F5H6W8;F5GZQ4;F5H8H6;F5GXC7;F5GWW2;F5GXU1	P00338;F5GXH2;F5GYU2;F5GXY2		0.384858	0.973811	PSIP1	PC4 and SFRS1-interacting protein	O75475	O75475
+	2.54738	2.1391	ATP2A2;ATP2A1	Sarcoplasmic/endoplasmic reticulum calcium ATPase 2;Sarcoplasmic/endoplasmic reticulum calcium ATPase 1	P16615;H7C5W9;O14983	P16615;H7C5W9;O14983		0.468693	0.957694	XRCC6	X-ray repair cross-complementing protein 6	P12956;B1AHC9	P12956;B1AHC9
+	1.84542	2.1033	RPL13	60S ribosomal protein L13	P26373;J3QSB4;H3BUK8;H3BTH3;J3KS98	P26373;J3QSB4		0.820752	0.952151	RPL27A	60S ribosomal protein L27a	E9PJD9;E9PLL6;P46776;E9PLX7	E9PJD9;E9PLL6;P46776;E9PLX7
+	1.02774	2.07596	RPS7	40S ribosomal protein S7	P62081;A0A2R8Y623;B5MCP9	P62081;A0A2R8Y623;B5MCP9	+	1.41532	0.933436	VIM	Vimentin	P08670;B0YJC4;B0YJC5;A0A1B0GTT5;A0A1B0GVG8;H7C5W5;P17661;P41219;F8W835;E7EMV2;E7ESP9;Q16352;P07196;P07197	P08670;B0YJC4
+	1.39038	2.05181	SNRPA1	U2 small nuclear ribonucleoprotein A	P09661;H0YLR3;H0YMA0;H0YKK0	P09661;H0YLR3;H0YMA0		0.441679	0.883466	RPS23	40S ribosomal protein S23	P62266;D6RD47	P62266;D6RD47
+	1.23608	2.04819	ATP5A1	ATP synthase subunit alpha, mitochondrial	P25705;K7EK77;K7ENJ4;K7ERX7;K7EQH4;K7EJP1;K7ESA0	P25705;K7EK77;K7ENJ4;K7ERX7		0.492007	0.88154	PARP1	Poly [ADP-ribose] polymerase 1	P09874;Q5VX84;Q5VX85	P09874
+	1.45051	1.86108	SNRPD1	Small nuclear ribonucleoprotein Sm D1	J3QLI9;P62314	J3QLI9;P62314		0.600213	0.856143	EEF1A1P5;EEF1A1;EEF1A2	Putative elongation factor 1-alpha-like 3;Elongation factor 1-alpha 1;Elongation factor 1-alpha;Elongation factor 1-alpha 2	Q5VTE0;P68104;A0A087WV01;A0A087WVQ9;A0A2U3TZH3;Q05639;A0A2R8Y488;A6PW80;Q5JR01;A0A2R8Y660;A0A2R8YDN5	Q5VTE0;P68104;A0A087WV01;A0A087WVQ9;A0A2U3TZH3;Q05639
+	2.64129	1.8605	H2AFX;HIST1H2AA	Histone H2AX;Histone H2A type 1-A	P16104;Q96QV6	P16104;Q96QV6		0.802804	0.852937	TUBB4B	Tubulin beta-4B chain	P68371;M0R2D3;Q3ZCM7;M0R0X0;M0QY85;M0QY37;M0QX14;M0QZL7;M0QYM7;A0A075B724	P68371
+	0.989036	1.8583	CORO1C	Coronin;Coronin-1C	B4E3S0;Q9ULV4;H0YHL7;F8VV53;F8W1H8;F8VUX3;F8VSA4;F8VRE9;F8VTT6;F8VVB7	B4E3S0;Q9ULV4;H0YHL7		0.441814	0.825786	RPS17	40S ribosomal protein S17	H3BNC9;P08708;H0YN88;A0A075B716	H3BNC9;P08708;H0YN88;A0A075B716
+	1.50034	1.82565	VDAC2	Voltage-dependent anion-selective channel protein 2	A0A0A0MR02;P45880;Q5JSD2;Q5JSD1	A0A0A0MR02;P45880		0.926902	0.815564	HSPA5	78 kDa glucose-regulated protein	P11021	P11021
+	1.56985	1.77857	RPL10	60S ribosomal protein L10	F8W7C6;A0A087WV22;X1WI28;P27635;H7C123;H7C2C5;Q96L21	F8W7C6;A0A087WV22;X1WI28;P27635;H7C123;H7C2C5		0.338088	0.767824	NIFK	MKI67 FHA domain-interacting nucleolar phosphoprotein	Q9BYG3;H7BZL0;C9J6C5;C9J808	Q9BYG3
+	1.44976	1.6755	U2AF2	Splicing factor U2AF 65 kDa subunit	P26368;K7ENG2;K7ELP8	P26368;K7ENG2		0.844181	0.744445	FLNA	Filamin-A	Q60FE5;P21333;A0A087WWY3;F8WE98;H0Y5F3;H7C2E7;H0Y5C6	Q60FE5;P21333;A0A087WWY3
	0.606997	1.60944	RPL23	60S ribosomal protein L23	C9JD32;B9ZVP7;J3KT29;P62829	C9JD32;B9ZVP7;J3KT29;P62829		0.534347	0.72611	ATP1A1;ATP1A3;ATP1A2	Sodium/potassium-transporting ATPase subunit alpha-1;Sodium/potassium-transporting ATPase subunit alpha-3;Sodium/potassium-transporting ATPase subunit alpha-2	P05023;M0R116;B1AKY9;A0A2R8YEY8;A0A0A0MT26;P13637;P50993;H0Y7C1;M0QXF2;Q13733;P20648	P05023;M0R116;B1AKY9;A0A2R8YEY8;A0A0A0MT26;P13637;P50993
+	1.82086	1.59015	GNL3	Guanine nucleotide-binding protein-like 3	Q9BVP2;C9JYH9;C9JZT7;B4DMU5	Q9BVP2		0.497628	0.703881	RBM15	Putative RNA-binding protein 15	A0A499FJY3;A0A087WWP4;A0A494C001;Q96T37	A0A499FJY3;A0A087WWP4;A0A494C001;Q96T37
+	0.838196	1.58517	FXR2	Fragile X mental retardation syndrome-related protein 2	P51116;I3L1Z2	P51116		1.01203	0.692077	SERPINH1	Serpin H1	P50454;E9PR70;E9PPV6;E9PJH8;E9PIG2;E9PRS3;E9PNX1;E9PK86;E9PMI5;E9PQ34;E9PKH2;E9PLA6;H0YEP8	P50454;E9PR70;E9PPV6;E9PJH8;E9PIG2;E9PRS3;E9PNX1;E9PK86;E9PMI5
+	1.04704	1.48227	HSP90AB1	Heat shock protein HSP 90-beta	P08238;Q58FF7	P08238		0.723175	0.685679	TOP2A	DNA topoisomerase 2-alpha	P11388;J3KTB7;E9PCY5;Q02880	P11388
	0.381328	1.47888	CFL1	Cofilin-1	P23528;G3V1A4;E9PP50;E9PK25;E9PQB7;E9PLJ3;E9PS23;Q9Y281	P23528;G3V1A4;E9PP50;E9PK25;E9PQB7;E9PLJ3;E9PS23		0.285394	0.654551	RSL1D1	Ribosomal L1 domain-containing protein 1	O76021;J3QSV6;I3L3U9;J3KPU7;I3L2F2;I3L4T8;I3L1Y4;I3L234;I3L3C4	O76021;J3QSV6;I3L3U9
+	1.12656	1.45767	EEF1B2	Elongation factor 1-beta	P24534;C9JZW3;F8WF65;F2Z2G2	P24534;C9JZW3		0.491867	0.626753	RAB1B;RAB1A	Ras-related protein Rab-1B;Ras-related protein Rab-1A	Q9H0U4;E9PLD0;P62820;E7END7;Q92928	Q9H0U4;E9PLD0;P62820
+	0.830407	1.43643	RBM8A	RNA-binding protein 8A	Q9Y5S9;A0A0J9YW13	Q9Y5S9		0.526229	0.587425	EIF3D	Eukaryotic translation initiation factor 3 subunit D	O15371;B0QYA5;B0QYA4;B0QYA8;B0QYA6	O15371
+	2.59065	1.39908	HNRNPDL		A0A087WU03	A0A087WU03		0.303507	0.583141	MYOF	Myoferlin	Q9NZM1;H0YD14;O75923	Q9NZM1;H0YD14
	0.248656	1.35229	PKM	Pyruvate kinase PKM;Pyruvate kinase	P14618;B4DNK4;H3BTN5;H3BQ34;H3BR70;H3BT25;H3BUW1;H3BTJ2;H3BU13;H3BN34;H3BQZ3;P30613	P14618;B4DNK4;H3BTN5;H3BQ34;H3BR70		0.393282	0.532662	SNRPA1	U2 small nuclear ribonucleoprotein A	P09661;H0YLR3;H0YMA0;H0YKK0	P09661;H0YLR3;H0YMA0;H0YKK0
+	0.958246	1.29924	MYH9	Myosin-9	P35579;P35749;A0A0C4DFM8;P35580;Q5BKV1;A0A494C024;B1AH99;A0A2R8Y4C3;A1L2Z2	P35579		0.622765	0.528996	EIF3A	Eukaryotic translation initiation factor 3 subunit A	Q14152	Q14152
	0.650888	1.29624	CDC5L	Cell division cycle 5-like protein	Q99459	Q99459		0.591078	0.519718	DDX3X	ATP-dependent RNA helicase DDX3X	A0A2R8Y5G6;A0A2U3TZJ9;A0A0D9SG12;A0A2R8YCW1;A0A2R8YFS5;A0A2R8YF78;F6S8Q4;A0A0D9SFB3;A0A2R8Y4A4;A0A2R8YFR4;A0A2R8Y645;A0A0D9SF53;O00571;A0A2R8YDT5;A0A2R8Y7T2;A0A2R8YDH3;A0A0J9YVQ7;O15523;A0A087WVZ1;A0A2R8YF89;A0A2R8YCU0;D6RCM4;A0A2R8Y650;Q9NQI0	A0A2R8Y5G6;A0A2U3TZJ9;A0A0D9SG12;A0A2R8YCW1;A0A2R8YFS5;A0A2R8YF78;F6S8Q4;A0A0D9SFB3;A0A2R8Y4A4;A0A2R8YFR4;A0A2R8Y645;A0A0D9SF53;O00571;A0A2R8YDT5;A0A2R8Y7T2;A0A2R8YDH3
	0.653371	1.29289	DDX3X;DDX3Y	ATP-dependent RNA helicase DDX3X;ATP-dependent RNA helicase DDX3Y	A0A0D9SFB3;A0A2R8YFS5;A0A2R8YFR4;A0A2R8YCW1;A0A0D9SG12;A0A2R8YF78;F6S8Q4;A0A2R8Y5G6;A0A2R8Y4A4;A0A2R8Y645;A0A2R8Y7T2;A0A2R8YDT5;A0A0D9SF53;O00571;A0A2U3TZJ9;A0A0J9YVQ7;O15523;A0A087WVZ1;A0A2R8YDH3;D6RCM4;Q9NQI0	A0A0D9SFB3;A0A2R8YFS5;A0A2R8YFR4;A0A2R8YCW1;A0A0D9SG12;A0A2R8YF78;F6S8Q4;A0A2R8Y5G6;A0A2R8Y4A4;A0A2R8Y645;A0A2R8Y7T2;A0A2R8YDT5;A0A0D9SF53;O00571;A0A2U3TZJ9;A0A0J9YVQ7;O15523;A0A087WVZ1;A0A2R8YDH3		0.346542	0.518541	KTN1	Kinectin	Q86UP2;G3V4Y7;B7Z6P3;H0YJP2;H0YJZ8;H0YJV5;G3V5P0;G3V5G2	Q86UP2;G3V4Y7
	0.744634	1.22885	MSN	Moesin	P26038;V9GZ54;A0A2R8Y7M3;A0A2R8Y5S7;P35241	P26038		0.279931	0.51286	SPATS2L	SPATS2-like protein	Q9NUQ6;B8ZZZ7	Q9NUQ6;B8ZZZ7
	0.352412	1.10755	ANXA2;ANXA2P2	Annexin A2;Annexin;Putative annexin A2-like protein	P07355;H0YN42;A6NMY6;H0YMU9;H0YMD0;H0YKS4;H0YMM1;H0YMT9;H0YM50;H0YMW4;H0YKX9;H0YLV6;H0YKZ7;H0YKL9;H0YKV8;H0YN28;H0YL33;H0YNP5;H0YMD9;H0YNB8;H0YNA0;H0YKN4;H0YN52;H0YLE2	P07355;H0YN42;A6NMY6;H0YMU9;H0YMD0;H0YKS4;H0YMM1;H0YMT9;H0YM50;H0YMW4;H0YKX9;H0YLV6;H0YKZ7		0.317689	0.386291	LYAR	Cell growth-regulating nucleolar protein	Q9NX58	Q9NX58
	0.368325	1.04661	ARF1;ARF3;ARF5	ADP-ribosylation factor 1;ADP-ribosylation factor 3;ADP-ribosylation factor 5	P84077;P61204;F5H423;F5H0C7;C9J1Z8;P84085;F5H1V1;F5H6T5;F8WDB3;H0YGG7	P84077;P61204;F5H423;F5H0C7;C9J1Z8;P84085		0.629385	0.347579	SNRPD3	Small nuclear ribonucleoprotein Sm D3	P62318	P62318
	0.238299	1.01245	ENO1	Alpha-enolase;Enolase	P06733;A0A2R8Y6G6;K7EM90;A0A2R8YEM5;A0A2R8Y879;A0A2R8Y798;A0A2R8YEG5;K7ERS8;K7EPM1;F5H0C8;E5RGZ4;K7EKN2;E5RG95;E5RI09;F5H1C3;P13929;P09104	P06733;A0A2R8Y6G6;K7EM90		0.231352	0.342798	CORO1C	Coronin;Coronin-1C	B4E3S0;Q9ULV4;H0YHL7;F8VV53;F8W1H8;F8VUX3;F8VSA4;F8VRE9;F8VTT6;F8VVB7	B4E3S0;Q9ULV4;H0YHL7
	0.281857	0.833036	HSPA8	Heat shock cognate 71 kDa protein	P11142;E9PKE3;E9PN89;E9PNE6;A8K7Q2;E9PLF4;E9PQQ4;E9PQK7;E9PK54;E9PI65;P54652;E9PPY6;E9PN25;E9PS65;E9PM13	P11142;E9PKE3;E9PN89;E9PNE6		0.612276	0.336735	RPL11	60S ribosomal protein L11	P62913;Q5VVC8	P62913;Q5VVC8
	0.442669	0.709006	TUBB	Tubulin beta chain	Q5JP53;P07437;Q5ST81;K7ESM5;Q9BUF5;G3V2A3;A0A075B736;Q5SQY0;A6NNZ2;CON__ENSEMBL:ENSBTAP00000025008;Q9H4B7;G3V5W4;G3V2R8;M0R042;G3V3R4;G3V2N6	Q5JP53;P07437;Q5ST81		0.177837	0.32552	ZFR	Zinc finger RNA-binding protein	Q96KR1;H0Y8W1	Q96KR1
	0.459198	0.593029	PLEC	Plectin	Q15149;H0YDN1;E9PMV1;A0A075B730;P58107;E9PKG0	Q15149;H0YDN1		0.131169	0.324121	BRIX1	Ribosome biogenesis protein BRX1 homolog	Q8TDN6	Q8TDN6
	0.226133	0.54532	RAB7A	Ras-related protein Rab-7a	P51149;C9J592;C9J4S4;C9J4V0;C9J8S3;C9J7D1;C9IZZ0	P51149;C9J592;C9J4S4;C9J4V0;C9J8S3		0.642991	0.298019	NOP56	Nucleolar protein 56	O00567;A0A494C128;Q5JXT2;H0YDU4;H0Y653	O00567;A0A494C128
	0.445481	0.388427	SNRPN;SNRPB	Small nuclear ribonucleoprotein-associated protein N;Small nuclear ribonucleoprotein-associated proteins B and B	J3QLE5;P63162;P14678;J3KRY3;S4R3P3	J3QLE5;P63162;P14678		0.24947	0.285946	PRRC2C	Protein PRRC2C	E7EPN9;Q9Y520;H7C5N8;A0A2R8Y7F4;A0A2R8YET2;A0A0A0MS30;A0A2R8Y424	E7EPN9;Q9Y520
	0.132668	0.145555	VIM	Vimentin	P08670;B0YJC4;B0YJC5;A0A1B0GTT5;A0A1B0GVG8;P17661;H7C5W5;P41219;F8W835;E7EMV2;E7ESP9;Q16352;P07196;P07197	P08670;B0YJC4		0.225896	0.162969	GTPBP4	Nucleolar GTP-binding protein 1	Q9BZE4;Q5T3R7	Q9BZE4
	0.0115588	-0.0502052	TUBB4B;TUBB4A	Tubulin beta-4B chain;Tubulin beta-4A chain	P68371;P04350;Q3ZCM7;M0R2D3;M0R0X0;M0QY85;M0QY37;M0QX14;M0QZL7;M0QYM7;M0R278;A0A075B724	P68371;P04350		0.0940104	0.14808	HMGA2	High mobility group protein HMGI-C	F5H2U8;F5H2A4;F5H6H0;P52926	F5H2U8;F5H2A4;F5H6H0;P52926
	0.0277733	-0.0851733	EEF1A1P5;EEF1A1	Putative elongation factor 1-alpha-like 3;Elongation factor 1-alpha 1;Elongation factor 1-alpha	Q5VTE0;P68104;A0A087WV01;A0A087WVQ9;A0A2R8Y488;A6PW80;Q5JR01;A0A2R8Y660;A0A2R8YDN5	Q5VTE0;P68104;A0A087WV01;A0A087WVQ9		0.034391	0.067763	RPL10	60S ribosomal protein L10	F8W7C6;A0A087WV22;X1WI28;P27635;H7C123;H7C2C5;Q96L21	F8W7C6;A0A087WV22;X1WI28;P27635;H7C123;H7C2C5
	0.104201	-0.123226	SSR4	Translocon-associated protein subunit delta	P51571;A6NLM8	P51571;A6NLM8		0.024676	0.0593783	GLUD2;GLUD1	Glutamate dehydrogenase 2, mitochondrial;Glutamate dehydrogenase 1, mitochondrial	P49448;P00367	P49448;P00367
	0.349543	-0.665174	TUBA1B;TUBA1A	Tubulin alpha-1B chain;Tubulin alpha-1A chain	P68363;Q71U36	P68363;Q71U36		0.00762783	0.00909805	DDX39A	ATP-dependent RNA helicase DDX39A	O00148;K7EQN7;K7EN69;K7EPJ3;K7ENP6;A0A0D9SEM9;K7EL56;K7EIL8;F6SXL5	O00148;K7EQN7
	0.270445	-1.03846	ACTG1	Actin, cytoplasmic 2;Actin, cytoplasmic 2, N-terminally processed	P63261;I3L3I0;I3L1U9;I3L4N8;K7EM38;I3L3R2;J3KT65;F8WCH0	P63261;I3L3I0;I3L1U9;I3L4N8		0.0211642	-0.0567849	RBM34	RNA-binding protein 34	P42696;A2A2V2;Q5TCT4;H7C5M1	P42696;A2A2V2;Q5TCT4
+	4.60462	-8.92062	IGKV A18;IGKV2D-26;IGKV2D-29		A2NJV5;A0A0A0MRZ7;A0A075B6S2;A0A087X0Q4;A0A075B6S6;A0A075B6P5;A0A087WW87;P06310;P01615;P01614	A2NJV5;A0A0A0MRZ7;A0A075B6S2		0.0651368	-0.0786298	TUFM	Elongation factor Tu, mitochondrial	P49411;H3BNU3	P49411
								0.123699	-0.0889155	PPIA	Peptidyl-prolyl cis-trans isomerase;Peptidyl-prolyl cis-trans isomerase A;Peptidyl-prolyl cis-trans isomerase A, N-terminally processed	F8WE65;C9J5S7;P62937;E5RIZ5	F8WE65;C9J5S7;P62937;E5RIZ5
								0.0987991	-0.0936629	VCP	Transitional endoplasmic reticulum ATPase	P55072;C9JUP7;C9IZA5	P55072
								0.0760744	-0.103045	POLDIP3	Polymerase delta-interacting protein 3	Q9BY77;F6VRR5;F8WCX5;Q6R954;F8WEE2;Q8WUT1	Q9BY77;F6VRR5;F8WCX5
								0.0879281	-0.127493	RPL9	60S ribosomal protein L9	D6RAN4;P32969;A0A2R8Y5Y7;H0Y9R4;H0Y9V9;E7ESE0	D6RAN4;P32969;A0A2R8Y5Y7;H0Y9R4;H0Y9V9;E7ESE0
								0.127617	-0.202073	VDAC1	Voltage-dependent anion-selective channel protein 1	P21796;C9JI87	P21796;C9JI87
								0.0749857	-0.214197	DYNC1H1	Cytoplasmic dynein 1 heavy chain 1	Q14204;A0A2R8YFZ7;A0A2R8Y706;A0A2R8Y6H2;A0A2R8Y5T0;H0YJ21;A0A2R8YGC7;A0A2R8Y542	Q14204;A0A2R8YFZ7;A0A2R8Y706
								0.120511	-0.2316	GNL3	Guanine nucleotide-binding protein-like 3	Q9BVP2;C9JYH9;C9JZT7;B4DMU5	Q9BVP2
								0.0964483	-0.298618	SND1	Staphylococcal nuclease domain-containing protein 1	Q7KZF4;H7C597	Q7KZF4
								0.181053	-0.330614	NAT10	N-acetyltransferase 10	Q9H0A0;A0A087WV29;E9PJN6;E9PMU0	Q9H0A0;A0A087WV29
								0.160346	-0.335826	ATP2A2	Sarcoplasmic/endoplasmic reticulum calcium ATPase 2	P16615;H7C5W9;A0A0C4DH86;O14983	P16615;H7C5W9
								0.297396	-0.336959	ARCN1	Coatomer subunit delta	B0YIW6;P48444;Q6P1Q5;E9PK34	B0YIW6;P48444;Q6P1Q5
								0.390443	-0.375069	HNRNPDL		A0A087WU03	A0A087WU03
								0.236517	-0.381013	RAB10	Ras-related protein Rab-10	P61026;A0A2R8YDI9;H0YLJ8;H0YL94;H0YMN7;G3V196;A0A2R8YFB8;P51153;P59190	P61026
								0.408439	-0.39153	CDC5L	Cell division cycle 5-like protein	Q99459	Q99459
								0.134635	-0.399281	PRPF8	Pre-mRNA-processing-splicing factor 8	Q6P2Q9;I3L0J9;I3L3Z8	Q6P2Q9;I3L0J9
								0.352236	-0.427956	DDX56	Probable ATP-dependent RNA helicase DDX56	H7C3E9;Q9NY93;F8WDT8;G3V0G3;H7BZN7	H7C3E9;Q9NY93;F8WDT8;G3V0G3
							+	3.00334	-0.470806	PHIP	PH-interacting protein	Q8WWQ0	Q8WWQ0
								0.504265	-0.507875	TMPO	Lamina-associated polypeptide 2, isoforms beta/gamma;Thymopoietin;Thymopentin;Lamina-associated polypeptide 2, isoform alpha;Thymopoietin;Thymopentin	G5E972;P42167;H0YJH7;P42166	G5E972;P42167;H0YJH7;P42166
								0.147439	-0.508168	ACTB;ACTG1	Actin, cytoplasmic 1;Actin, cytoplasmic 1, N-terminally processed;Actin, cytoplasmic 2;Actin, cytoplasmic 2, N-terminally processed	P60709;P63261;A0A2R8Y793;I3L1U9;I3L3I0;G5E9R0;E7EVS6;I3L4N8;A0A2R8YGF8;J3KT65;C9JUM1;C9JZR7;I3L3R2;K7EM38;Q6S8J3;C9JTX5;A5A3E0;A0A2R8YEA7;P0CG38;Q562R1;P0CG39;Q9BYX7;A0A2R8YFE2;F8WCH0	P60709;P63261;A0A2R8Y793;I3L1U9;I3L3I0
								0.493766	-0.529134	SART1	U4/U6.U5 tri-snRNP-associated protein 1	O43290;E9PQI8	O43290
								0.545759	-0.61098	FXR2	Fragile X mental retardation syndrome-related protein 2	P51116;I3L1Z2;A0A087WY29	P51116
								0.614482	-0.721697	CDC42	Cell division control protein 42 homolog	P60953;Q5JYX0	P60953;Q5JYX0
								0.55742	-0.745732	TWF1	Twinfilin-1	Q12792;F8VRG3;F8VS81	Q12792;F8VRG3;F8VS81
								0.845911	-0.756645	EIF5A;EIF5A2;EIF5AL1	Eukaryotic translation initiation factor 5A;Eukaryotic translation initiation factor 5A-1;Eukaryotic translation initiation factor 5A-2;Eukaryotic translation initiation factor 5A-1-like	I3L397;I3L504;P63241;F8WCJ1;C9J7B5;C9J4W5;Q9GZV4;Q6IS14	I3L397;I3L504;P63241;F8WCJ1;C9J7B5;C9J4W5;Q9GZV4;Q6IS14
								0.575575	-0.775445	RFC1	Replication factor C subunit 1	P35251;A0A1W2PP02;H0Y8U4	P35251;A0A1W2PP02
								0.7167	-0.888748	DHX15	Pre-mRNA-splicing factor ATP-dependent RNA helicase DHX15	O43143	O43143
							+	1.12713	-1.03042	LBR	Lamin-B receptor	A0A494C1L1;Q14739;C9JES9;C9JXK0	A0A494C1L1;Q14739
								0.568885	-1.05432	PRMT1	Protein arginine N-methyltransferase 1	E9PQ98;E9PIX6;E9PKG1;Q99873;E9PNR9;H0YDE4;Q9NR22	E9PQ98;E9PIX6;E9PKG1;Q99873;E9PNR9;H0YDE4
							+	1.24572	-1.16791	YWHAZ	14-3-3 protein zeta/delta	E7EX29;P63104;B7Z2E6;H0YB80;B0AZS6;E5RGE1;E5RIR4;E9PD24;E7EVZ2;E7ESK7	E7EX29;P63104;B7Z2E6;H0YB80;B0AZS6
							+	1.10615	-1.38621	NGDN	Neuroguidin	Q8NEJ9;G3V4G1;H0YJ17	Q8NEJ9;G3V4G1;H0YJ17
							+	1.42968	-1.43942	CAPZA1	F-actin-capping protein subunit alpha-1	P52907	P52907
								0.7606	-1.54062	AHCTF1	Protein ELYS	Q8WYP5;H7C4S1	Q8WYP5
							+	1.14829	-1.54762	PGK1	Phosphoglycerate kinase 1	P00558	P00558
							+	4.6499	-8.54915	IGKV A18;IGKV2D-29;IGKV2D-26		A2NJV5;A0A075B6S2;A0A0A0MRZ7;A0A087X0Q4;A0A075B6S6;A0A075B6P5;A0A0C4DH68;A0A075B6R9;A0A087WW87;P06310;P01615;P01614	A2NJV5;A0A075B6S2;A0A0A0MRZ7

## Sheet: Supplementary Table 2
Supplementary Table 2. Nucleic acid sequences used in this study.
Name	Sequence	Comment
oAN247	GGAGATGTACGGGTCAGTAACA	HNRNPC qPCR primers for KD validation
oAN242	CCCGAGCAATAGGAGGAGGA
oAN812	TGGGCTATGCCTACGTCAAC	PABPC4 qPCR primers for KD validation
oAN813	ATGCGGATTGGCTTTCCCTT
oAN814	GAGTCCACCTCCAGGCAATG	PABPN1 qPCR primers for KD validation
oAN815	CAGCTCTTCTGCTGTTGCAC
oAN849	TGCCCGAGGAGAGTTAACAG	AGO2 qPCR primers for KD validation
oAN850	TCAAACACGGGCTTCCGAT
PDLIM5_qPCR_F	AAGAATAGGCGATGTGGTTCTCA	PDLIM5 qPCR primers for KD validation
PDLIM5_qPCR_R	GCAGCAGATGCTCTTTGCAG
oAN115	TGCTGAGGATTTGGAAAGGG	HPRT1 qPCR primers (internal control)
oAN116	ACAGAGGGCTACAATGTGATG
PDLIM5_prox_Fwd	GAGACGGAAGTTGCAGTGAGC	Forward PCR primer for 3' RACE (PDLIM5 proximal poly(A) site)
PDLIM5_dist_Fwd	GATCTGGCTTCCATTTGTCC	Forward PCR primer for 3' RACE (PDLIM5 distal poly(A) site)
T7_dT_RT	ATGCCATAATACGACTCACTATAGGGAGAAGTACTTTTTTTTTTTTTTTV	cDNA primer for 3' RACE
T7_qPCR_Rev	TAATACGACTCACTATAGGGAGA	Reverse PCR primer for 3' RACE
oAN491	CAAGCAGAAGACGGCATACGAGATNNNNNNNNGTGACTGGAGTTCAGACGTGTGCTCTTCCGATCTTTTTTTTTTTTTTT	Custom RT primer for PAPER-CLIP
	AATGATACGGCGACCACCGAGATCTACAC [i5 index] ACACTCTTTCCCTACACGACGCTCTTCCGATCT	Forward index PCR primers for PAPER-CLIP
oAN426	CAAGCAGAAGACGGCATACGAG	Reverse PCR primer for PAPER-CLIP
oAN164	CAGAACAGCTGCTGATGTTTGAA	HPRT1 intronic qPCR primers (subcellular fractionation)
oAN165	GGACTCTGTAGGGACCAGAAC
oAN166	TCATGTGATTCAGCCCCAGT
oAN167	TGGTGATGAAGGTAGCAGGC	MALAT1 qPCR primers (subcellular fractionation)
oAN168	ATTGCCGACCTCACGGATTT
oAN169	CTTCAGGGGCTAAGCACACA	NEAT1 qPCR primers (subcellular fractionation)
oAN170	CTGTGCCCCTATGAGTGACC
oAN1219	CTCTTTCCCTACACGACGCTCTTCCGATCTNNNNNNNNTTTTTTTTTTTTTTTVN	cDNA primer for MPRA
oAN1251	GTGACTGGAGTTCAGACGTGTGCTCTTCCGATCTATACTGCGACCTCCCTAGCA	PCR1 primers for MPRA
oAN148	CTCTTTCCCTACACGACGCTC
	AATGATACGGCGACCACCGAGATCTACAC [i5 index] ACACTCTTTCCCTACACGACGCTCTTCCGATCT	PCR2 primers for MPRA
	CAAGCAGAAGACGGCATACGAGAT [i7 index] GTGACTGGAGTTCAGACGTGTG
oAN1200	caggatctggctccgggtcgATGAGCAACTACAGTGTGTCAC	PDLIM5 CDS PCR primers
oAN1201	TCAAAAATTCACAGAATGAGCATG
oAN1202	ctcattctgtgaatttttgaGAAAAATAATAGTGGCCCTGAAG	PDLIM5 3'UTR PCR primers
oAN1203	ttaacgcgccaccggttagcgctagcAAGAGCCGGAGTCTTGCTC
oAN1204	ctcattctgtgaatttttgaGTGGCTGGGAATTGTGAATC	PDLIM5 3'UTR PCR primers
oAN1205	ttaacgcgccaccggttagcgctagcCACAGGATTAACTGTTTTAGGAAC

## Sheet: Supplementary Table 3
Supplementary Table 3. HNRNPC binding sites (or matched scrambled sequences) used for MPRA
>Peak_2218	CAACATAAAACTGGGAAATATGGCCCTATCTGAATGCCTCTGTCCTATTTTCCGCTGGTGTATCAGTTAGTGCAGGA
>Peak_2218_shuffle	AAGTTGAGATGACTATCTGGGACAAGACTCTGTTATATGCGCGAGCTCACTTAATTGGTCGATATCCACATCTCTCG
>Peak_10423	TGCAAGTTTGAAAAGTTCAAATTAACCACTTTTGACTAGGTAAGTCTTTCTAAAAACCATTTAAAGCTAACTGGGTCTTAGCATCCTCCT
>Peak_10423_shuffle	TATGGTTAATCGAAGCGCGCTTTGAACAATCTATTAAGGCCAAATAAATAGTCACCATCAAAATTTCCGATTTCCAATTGTTTCTCGATT
>Peak_3735	CAGTGGTGATGGCCTGAGGCCTGGGGTTGACCACTAACTGGCTCCTGACAGGGAAGAGCGCTGGCAGAGGCTGTGCTCCCTCCTCAGGTGGCCTCT
>Peak_3735_shuffle	GAGATAGGCTGCTCGAAGGTCAGCCTAACTCGGTACAGTTTCTGGTGGTGCCAGCACCCTGGGCCGCAGATTCCTGGCGTCTTGCGCGGCGGGGCA
>Peak_14300	TCTGGATGTTTGCTCACAGGCTCCCTGAGGAGCAGAACCTGTGGAGCTGGGGAGTGCGGGTGGTTTCTATTCCTAATATTGTGTGTCAGTC
>Peak_14300_shuffle	GGGCACTCACGCTATGATTTGGAATCTCCCACGTTTCGGGCTGGTGAAGCGTGGAATAGCGCTTTCTGGTTCTGTGCTATAGGGTAGTGGT
>Peak_2063	ATAGTATAGCCCTTCCTCCACTCCCACCAGACTTGCTCATTTTTCGAGTTTTTAACTAGACTACACTCTATTGAGTTTAATTTTGTCCTCTAGGATTTATTTCTGTTGTCCAAAAAAAAAAAAAAAGAAA
>Peak_2063_shuffle	AGTCTATCTGTTCTTCAGTCCTATAACAACTCTTGAAGTTTCGACAATTTATTACTAAAATATGCTAACCACCCTATCCTGTTCCATTTGTTTAACATGATCAATGAATTGTGCTCAAAACAATACTGGA
>Peak_13397	TTTTAATAGCCTTTGATCATGGGGTGAGTGAGGGAGTAGGTATACTTGGCAAATGCATGGTTCTCTGATTTCTAGCTCTAAAGCAGCCTTATCTGAATCCCCAAATCTTGTGATGCT
>Peak_13397_shuffle	GACGTTATATGAAAGCTATTGCATCTAACGTGCGTTGGGCTCCTAACGTCTCCGCATAATTCGAGGTCGTATCTAGGGTATTTACGTATTAGCAGTTTGAATTTAGGATTTGGCCAT
>Peak_28881	ATAATGGCCTCCTGCTGCTGCCTAAATGCTGAAATGAGGTTGAGATGTTTTTCAAGGCTAACTTCATGGACTCACTCTGTTTAGTGACTTAATTGTATCCCACCAA
>Peak_28881_shuffle	TTTAGCATTTAGTTGTGGGCGTACATCGTTACATTACTCAAGTACTTGCCTGTACATATATGTCTAGAGCAGTGGCATTACCACGACGAAGACTTGTTCACACTTC
>Peak_6358	TGACTGCTCCAGCGGGGAGGCCCCTTCCTCCTTCCCTCTCAGCCATTTCTCACCCACTTCCCATACCCAGTGTTCATCCCCTACCT
>Peak_6358_shuffle	CCCCATCTGTTCCTGCCCGACCAGCTTCTGCCTTTCTCCCCCACACTCCTCCTCCATACCGGCATGATTCCAGGATGCCGTCATTC
>Peak_6240	TTCAGCAACATAGTTCATGGATTTTGTGGAGGTTCTATTCAGTAATATGGTTCATGGATTTAGTGGTGACTGATAAGATTTTATTTTTGAAGGAAAAATTGCTTATACTAAGTCCAGAGACATGCAGGTGAGCCCTTTTGTCAG
>Peak_6240_shuffle	GTATGATGGTCTGTTCATGAGCAAGTGATGGTATCATACTTTGGAGTTTGGTACACTGAAGGTTCTAAGGATGATTATTTCGGTAATAAACTTTAAAGTTGATACGTTCAATTACATGCGGGTCCGTTAATCTCGATTTAAATG
>Peak_14530	CAGGCTGCACAGAGGCAAGGACCCAGATGTGGCAGCATGGGCGTCATGCTCCTTTGCACAGCCCAGGGCCTGTTTTGGAGGGACCAGGTCACTGCCCCTGGTCTCTCTAGGAGGAGT
>Peak_14530_shuffle	AGACTCTTCGCGCCCCGGCAGGTTCCCCGGGGGACTGAAGAGTGGTGAGATCACCCGGCCATATTTGCCTGCCTCCGATCTAGTCCCGGCCGAAAGGCGGGGGTGTTATGATAGAAG
>Peak_6365	ATGGAGGCCAGGTAGCAATGGGGCCGGCCTCAGAGAGAGCGCTGTGTGTGTGTGTGTGTGTGTGTGTGTGTGTGTGTGTCGGCCTCAGAGCGCGCTGTGTGTGTGTGTGTGTGTGTCAG
>Peak_6365_shuffle	ATCCTCGGGTGAGGCGGCCCCGTAGAGGTACGCGTTGTGGGATGAGGGGGGTTTGTGTGGGTAGTTGATGGTTGCGGTCGTTGACCTTTGTTGGGCCGTGATGGGCGGGATTTGTAGCT
>Peak_28247	TTTTTTATCCGATCAACCTGTGCACTTTTGATATTTTGATATTATATTTGCTTCCTTAATTCCTCGCGTAGAGACGGTCTCAGGTGCCGTGGTCTATGCTCGTGGTCCTGTAGCTGTCCGCCTCAGCTCCCACCGTGTTTGT
>Peak_28247_shuffle	CTTACACTAAATTCGTTGGGCCTGTCTAGTTCCCGCTTGCCAATTTGCACTCGTCCATAAACCTTGGTGAGTAGTTCGCGTTATGCCGTTCGTGTCACTTTGCGTATACTTTCCTGTGTATTCTGCGTTTGTTTCTAGCGCT
>Peak_13049	TCAGCCAGTGCCTCCCCGGCCCATCTGGGTGGGGTGCCCACAAACCCTGTGCCCCCAGTTTCTGCTTTCTGGCTCTGCTTCCAGGGATCTAACCTGGGGGGTCTCAG
>Peak_13049_shuffle	TCTACTCTGCCCTTGTCTTCGTCAAATAGTCCGGGCCAGACGTGCCTTTGTGACTCGTGACGCTCAGGTCCTCGCCGCGGTGGCACCTCTCTCGGCCAGGCGGAGCC
>Peak_13482	TCTGTCCCCGTGGCAAGGCCCGACTGTCCGCTGCGTCCTGCCCGACCCTCCTGTACCTCCGGCCTCCCAGCGGCCCCC
>Peak_13482_shuffle	CCCCCGGCCATCCGCCCGCCGTCCGATCCTGGTCCGTTGCTTGGCTTCTCGCCCCGGGCGCTGCCGACCCCACATCAC
>Peak_23968	TTTTTGAAATATATGACCTATATGTAGTCAAGAATCCACTGAACAGAGGCAAGCAAACCTTTTGGAAACTGGCTTTTGGGCAGACAGTAAACGTCCAGTTTGATGCTGGAAGCATGAACAGCTTCATCAGGTAGGTACTC
>Peak_23968_shuffle	GCGCCACGGATAATGGGACCTTTCGTGTAGAATTAAGAGTCATTTCATTAATAGTAGCAGCGTTAAAAGGTTCTGTAAGGAAAAGTAACAACCTTAGGTTCTGTCGAAAATGCCTGGACTTCGTGAATAGTACTCCACCA
>Peak_26916	TTGTTTTCTAAGATGTTCATTTTTAAAGCCTGGCTTCTTATCCTTAATATTATTTTAATTTTTTCTCTTTGTTTCTGTTTCTTGCTCTCTCTCCCTGCCTTTAAATGAAACAAGTCTAGT
>Peak_26916_shuffle	CGTTAATATATCTTGCTTATCAGTTTGGTAGTAGTGTTTAATCTTTCTTCGTCATTATTCTATCTTCTTTCTTCTGGTGTATTTATTTATATGCTCTACTCCTTCCTCAATTACTAATTC
>Peak_20412	TTTATACTCTAATTCTTTTTTTTTTTTTTTTTGAGACAGAGTTTTAGTCTTGTTTCCCAGGCTGGAGTGCAATGGCACA
>Peak_20412_shuffle	TTTATTTAAGGTTGTTATGTATTACTTTCATTGATCGTGGTCACTTTCTCTTACGTCTGCGTTCTGTTTATCAAATGGA
>Peak_4614	TTTTTGAGTCCTGTGTGGCTCTTTGAATCAGCGTGAAACTGAGGCTCCAGCTCCCTGTGTTGTGTGTGTGTGCCATCCATGGGCTTGGGTGTCAGTTTG
>Peak_4614_shuffle	ACTGGCGGTGATTGGTGACTGGTGGGTTATGTGCCGTTTCCGCACTTGTTAGTTAACGTGCTGCTAATAGTGGTGTCTGCTTGCCTCGTCTTTGCTAGC
>Peak_8338	CTTGCTGCCCTGTCTGCTGATTCTGAGAAATCCCAGAACAGCCCATTACCAGTGGGGCTGCAGCCCTAGGCCCGTCCCACTCACCTCCCCCCTGTGGAGCGCCAGGCAGAGGCTGTTCTGGAAGGCTTCTTGTCTTCTGACGTCCCCA
>Peak_8338_shuffle	AACTTTCCTCTCAGGGCGCGTGCCGTTACCCGGCCGGGGTCTTACCCGGTTACCGCGGCCTTTCGGCATGCGCGCGGGCGCATTCCAAGGCAGAACATAGCCTTCCTTGCCCAACGACATCCGAACTTTGTCACTTCGCACCAGTTTC
>Peak_28756	TCTGCCTACCTGCCTGAGCCATGTTCACCTGCCCACTTGTCCCCTGCTGCCTGCCCAAACACCCCACCATTGGCCTGTCAACCCACCCATTGG
>Peak_28756_shuffle	CCCCATCCCCAAATAATCGGGCTTCCGCACAGAGGCTCCCCCTACCGCCAAATCCCGCCGTTCTCCTCCTGCATCTTTGCGTGTCTACCGTCC
>Peak_51497	GTTTTTTTTTTTTGGTAATTTTTTTATTTGGATAGTGCTTTTTTGTTTTGTTTTTGTTCTGCATTAAGGCCTTTTTTGCTTTGACTTGAAATAAGTTCTTTGACAGAGCATATTGCTTGGTTAATTAAGTAACCTAAAGT
>Peak_51497_shuffle	TTTATTTATTCTTGGTAGTTCTCGATCTATTTCATATTGCTTTATTGTTAATGAGGTTGTTTAGCTTTCCTATGGGTGTGGTTATGGTTAATCTTATGCTTATATGTGTTAATATTATTCTTAGTTGTTTGTATAATACT
>Peak_13442	ATGTTGCTCAGGCTGGTCTTGAACTCCTGGCCTCAATCTGTCCTCCTGCCTTGGCCTCCCAAAGTGCGGGAATGACACGTGTG
>Peak_13442_shuffle	ATGTTTGTAAACCAATTGGTTACGCTTACCTGCGGTGATCGCGAGCCTGCGTGCTTCGCCTGTACCCTCCGCAGTCTGCGGCA
>Peak_12948	TATTTTTTTTAACAACATCCCCATTCCCCACCTGGTCCTCCCCCTTCCCATGCTGCCAACTTCTAACCGCAATAGTGACTCTGTGCTTGTCTGTTTAGTTCTGTGTATAAATGGAATGTTGTGGAGATGACCCCTC
>Peak_12948_shuffle	ATCTTCCCGCGAAAACTTATCTTCCTGTTCTCGACCTAGACCTATCGCCATGTTTCACGTAATCTCAGGACCTCTTATTTGTACTGTTCTCCAGCTCGCCACTTCTTGCTAGGGTATAGATTATTGTCAGACTCCG
>Peak_68301	TTTTGTATTTTTTAGTAGAGACGGGGTTCACCATGTTGGCCAGGCTTGTCTCAAACTCCTAACCTCAACTGATCCACC
>Peak_68301_shuffle	TCCCTGTTAGGCTATGTCGTTCGGTTTGGATTTAGTATAATCCTACCCGATTACAAGTCAAAGTCAGCCTCCTCCATG
>Peak_33757	TAATTTGCCAACCTATCGCTGCTGGCAGCACTTTTTGAGCAAGCCGAGAGCACCCATTTTGGCTGGGGGTTCAGATCGATGGCCTTGTCCATGTTGTCC
>Peak_33757_shuffle	GTGACGTTGAGTGCGATCCCGATTCGTCTTTCACCAATCGTTCTGCGCTGCCTTCAAACTAGTGCGGCTCTGATTGCTGTAGAATACTGCGGAGCGCAT
>Peak_23820	CAAGCCCCAGGAAGAACTCAGAGCCGTCATGGGTAGCCCACGCCGTCCTTTCCCCTCCCCAAGTGTTTCTCTCCTGACCC
>Peak_23820_shuffle	CTCCCGGGCTCGAAGTTCCCAACGACCATCCTCAGCTCGACCGATCCCCGGGCCACCGCTAGTTTGTTCAAATAGCCCTC
>Peak_2830	CTAGAGATGCAGTTCTAATGCACCTTGCTTTATTCCAAATGCAGGGGCTCCAAGGTGTTCCTGGACCAAAGGTAAGGAGAAGTCACATGACAGGCG
>Peak_2830_shuffle	CTAATCGTAGGTTTAAGTACCGATAATCTACAGCCGTCGGGGACTCTCCATTGAGACGGTGTACCACCATAAAAGAGGCTGGGTAGTAGCCTAGAG
>Peak_16842	TTTTTTTTTTTTTTAAGCCATGACATCCCAGAAGAGGACAGTGAATTACTCCTAGGTCGGCTCTTATAGAGTGGCCATAGTGTTCTGTCAAAACACTTGCTTCCAT
>Peak_16842_shuffle	CCTGTTGTATATCAACTACCGTAGTAGGACCTTGAGTTTAATATTTATTGATCTTAATTTGATCTAGCCGTCCGGGGAACCAGTTCTTGCATACCTTGTTACGCAA
>Peak_18065	TTCCCTCCAGTTTTTCCTCTAGTTCTTTTAGGCATTTAAATTGTTTCTGTTACTCTGTGCAAAATAACTTTGAGATTGGACAAGAAGATGTTACTAAAGAGAAGTTCCTTTAAAAGGTCTTGTTCTTGTGTC
>Peak_18065_shuffle	TGCTGCTTTCGTATATTGGAGGAGGCTTAGTTTGATGTTAATCTGATTGTCGTTCCCTGTTTAATATCATTACTTCTATATGTCTTATCGGAATCAACTATCGAAAAGAAGTCCGTTATTTCCTCATATTAA
>Peak_13306	TTTTTTCCTTTTTTTAAAGGAGGTTTTTCTTGTTACATGTGATGGGCATTGAGCCACACCTCTTCTTAGACTGAATATTGAAGTTTTTGTTTTGAGTTATGTTTATAACATTTATTTCAGAACAATAA
>Peak_13306_shuffle	TTTATATTTCTGTGACCTTTATATTAGGCATTCCATGTTATTTAAGGAATTAGTCAATTAGTTTAGTTCTTATTGTGCTGCAACTGTTACTTATATTCCATCTGATAGAGAATGTTTGTGTATGATCT
>Peak_1510	CTTGCCACATAGAGGCGGGCTTCTCCCAGCCATGGTGTCCCCTCTGCCTCCCCTCCCCCGACCCTCCTGCCTTCCGCGTGGAGGGTGGTGGTCC
>Peak_1510_shuffle	GCCCGGCTCCCCGCGATTCCTTTCATTACTCCTTGGGCCCGCTGGACTCAAGGTTGCCAGTCTCTGGCCCGTGCGGGCCCACCGCTTCCCGGCC
>Peak_182	TTTTCTTTGGGCTTTTTGCTTCTTTTTTCCCCCCCTTCTCACCTTCCCTTCTCCCCGACCCCACCCCCCAAAAAAGCTACTTCTTCATTCCGTGGTAC
>Peak_182_shuffle	TTCTCCCTCTACCGCCGCTTCGCTCCTCTCTGTTCACCCTTATTGTTGTATTTGCTCCAACTACCTCCCTTTCACCACACTTCCTCATTCGCTCTGAT
>Peak_68222	TTTAATTGCCCTTTTTTCCTTCTGTATTTTTAAAGAAGGATGTTAATTTTTGACTATATATTTTAAAAAAATCTAAGCAGGGGGACATGCAAAAACAATCATCATCCAC
>Peak_68222_shuffle	GAACGTTTCATATATAATTATTCAACTATAGCTTACTCGCATAAGGACTTTCAAGCGATATTAATCTCGTGGTTAAAGTCTTTATCGATAATGTTAAAACATTAATTTC
>Peak_283	TTTATATTATCCCCCAGGTTTGTTTTTGTTTTTTGTCCTCTACCACACATTTAGCCTTTTATCTTCCAGGTCCTTATTAAAATCAGATGAAAGCCTAGTGAAAGCCAGTCTCCTGCCC
>Peak_283_shuffle	ATTCTATTGCTTGTATTTCATATTTCGCAAAAGTTGCACTTCTTCCAGGGTATCACACCTTTATCCTCTATAATCGTATTCCTCACACCCCTCCTTGGTGTATTAGAATGGTACGCTT
>Peak_5447	CAGGGCTCCTAGGCTCAGTGGTAGCTCTGGCTTAGACACCACCTGGAGTGATCACCTCTTGGGGACCCTGCCTATCCCACTTCACAGGTGAG
>Peak_5447_shuffle	TTAACGCTCGCCTAGACAAGGCTCCTACGTGCCCCAACCTTACTCCGTCAGGGTAGACTTGGTGCCCTCTTGAGGAGCATACGGGGCGGCTT
>Peak_13517	CTGTCTCTGGCATCCGGCTTTCCTGACTCTGCTTCTTCCTCTTCTTGGTGGATCCCGGAGTTGCCCTGGCTTCAGGCTGTCCCTCCCCTGGCAGTTCAGGCTCTAGTGGCTGAATTGGCTCAGT
>Peak_13517_shuffle	TGCAATCTTGGCGGTAGCTCGGCGTCTCCCTGCAGTCTTGGTTGCTACCCCCCCTGCGTCGGGCCGTGTCTCACTGCTGGGTTTCTATGCGTTATATTCTTTCGTCTGCGCCGTTCTACAGCTC
>Peak_3224	TTGGGAAAGATGAGTCCTATACGTGGCAATTTTTCAATGTCATCTGAAGCCAGCATTATCTTCCAAAGAAATCGATC
>Peak_3224_shuffle	GGTAATTTCATTTGACGACGACGTTTCGGAAAGCCTATAACTGTTGACGCTTGGAATTTACGACAAATACTCCAAAT
>Peak_38119	TTTTGAGAAGGTCAAAAGCAATACCAGAAGTAAAGGGAAATATCAGACAATATTTTATTATTTTTTCATAGATGTTCTGCCACACAAAGAACTTGGGGTGTAAG
>Peak_38119_shuffle	ACCAGCTGAGCTGTCATTATAGGTATGTTATTATATCTCGTACTCACTTAGAGAGAAAGAAATGTCTGTATTAATTATGATCAAGGAATAGAACGAAAAATGGA
>Peak_24799	ATAAGTCATCTGCTTAGCTTTTCCTTTCCTTTTTTTTTTTTTTTTTTTTTCTGGAGGCAGAGTCTCCCTTTGTCGCCAGGCTGGAGTGCAGTGGTGCCATC
>Peak_24799_shuffle	ATATGTATTCTTCTTTGTCCGTTTACCTTCGTCCGGTGTATTCTCTTGGGTATTTGTTCGGACGTCGCTATTATCAAGCCGTTCTGTTTCTGGATCTGCTT
>Peak_10663	TCGGGGTCGGGGTGTGCTGGTGGGGAGAGGGCAGAGATCCGGTGAGGAATGGCTTCCACCCCCTGGCCCATTCCCCTGCAGGCTGGAAGATCTTTCTCCTGTC
>Peak_10663_shuffle	CGGAAAATCGTGGATTCCTGAGACTCCCGGCGGCAGGCTTGGGGGGGTCCGTACTGTGGTACACTGTCGACGCGGCTTTAGTCCGCGTTGCGGCTGCACGGTC
>Peak_55951	TTTGTTTTTCATGTACTGGGCAATATGAGTAAAATCTGTCCCTTTTTCCCCCTTTGAATGAGGTCTTCCATGTTTGAGGGAAAGTCTTGCA
>Peak_55951_shuffle	GTTATATCCTATCTCGTACGCTTCGGAACTCTAGATATGATATGGTTTAATTTAGTAGTCCTTAGCTAGTTTGCGCCTTGTTATGACGCTG
>Peak_37946	CTGCAGTAGAGAACTCTTTTTCTCCCTTGTACTTTTTTTTGACCTGGCATCTTTTTATAGGGAAAAATGGCCTTTGTAGGCAGTGGAAAACTTGCAAGGAA
>Peak_37946_shuffle	AAGGATCCGTACTCGAAACCGTTGATGTTCTCGTGATAGAATGTCATGTCATCCTTTATTAGCGTATGTCTATGCGCATTAGCGTATATTATAGTACGGTT
>Peak_10156	TAGACCAAGGCCTGCCCTCGGCGCCCCCCACTCTTGCCTCTGCTCTGCACAGTCCACGTGCACTGCAGGACCGGAGCGACACATGTCTTCCCTGAAGGGTGTTCAGTACAAGGCGTGTCA
>Peak_10156_shuffle	TGTACGGGCCGCCAGTCTGGCCGCGCAACACTTCACCCGATCCGTTCCAGGTCCGTTGAAATCGCTAAATAGCGGACCCCGCACGGTGCCCTTGCCAAAGCAGTTATCCCGTGTTGGCCC
>Peak_16586	TAGTAGAGACGGGGTTTCACCATGTTGGCCAGGCTGATTAACTCCTGACCTCAGGTGATCCACCTTTCTCGGCCTCCCAAAGTGC
>Peak_16586_shuffle	TCCCCTGCCGCCAATACCCCTTAGAGACACGCTATATCGAAAGGGTGCGGAAGCCGTTCCGGTTGTGTATCTTAGTTTCACGGCT
>Peak_10674	CTAGTGCCACCACCATGCGCGGTGCTTAGGAAATGAAAGAAGTCCCGGGTCTGTCTCTCTCACTCTCGCTCTCACTGGGGGAGGGAAAGAATGGCTTT
>Peak_10674_shuffle	TCCGGGGGGGTTTAATCCAGACTCGGGGACCTACTCGGATAACTACCTGATTATGCTGCCCATGGGGACATTACGGGGAGGCTCACCCGTTAACCTAT
>Peak_4575	TTTCTACTTTTTGTGACTTCCAAACTTTTCTTCAGTCTTCCGGGCCCAGGGGTTTGGGGAAGAATGAGGGAGTGTCACCTAGCCTTGGAATAATCAGTATTTCCCCAAAGCATATAATTCACATTCAGTC
>Peak_4575_shuffle	TTCAAAGTCAGTAGGTGGAATTACCTCTTGTTAGCAGGAGTACCGATTCAAATCAGCTCACCTCGTTTAACTCGGCTCTGGGTTTGCTGATCCGTTTATTCATTCCAAATATTCGATGCGACATGTATGC
>Peak_5436	CACAGCCCAGTGCAGCCTCGACCACCTGTGCTCAAGCAATCCTCCCATCTCCATCTCCCAAAGTGCTGGGATGACAGGCGTG
>Peak_5436_shuffle	CTCCTCAAGCGTACTGGGACGGGAACAGCCCACGTCCCCAACGTGACAACCCTTTGCCCTTGACTAACGAGCTCTGCGTACC
>Peak_71655	ATTTTGAAACAGCAGCAGAGTGAGTGGATTTTATTTTTCGTTATTGTTGGTGGTTTAAAAAATTCCCCCCATGTAATTATTGTGAACACCTTGCTTTGTGGTCACTGTAACATTT
>Peak_71655_shuffle	ATGGTTCAGTAATGTTCATACGGGCATGCCTTGAGTCTTCTTTCAAATGGATTTATTTATTTGACTAATTTCTGAGCTGGGTTTACTTTGGTAGTAACTCGTAATTAGTACACAA
>Peak_30971	TCTGGCAGGTGCCCTCCTTGGAAACTGGTTTTGGCTCTGATCAGCGGTTCTTTTTGCAGCAAAGCCTGCATCTGTGTTGACTTGCAAGATTTTGCGTTTATTCAGGCAAAAACTGGTC
>Peak_30971_shuffle	AGGCCCAATTGCCTCACCTTATAGTGTCTATTAATCGTTGTTATGAAAACGGGGGTGCCACCGCGCGTTGTGCTCCGTGAATGTTTACTCGATGGTTCGTCATATTTATGGCGGTCTT
>Peak_20889	GGGAAACAAATCTATTTTGTTTTGTTTTGTTTTTTGAGACGGAGTCTTGCCCTGTGGCTGGGCTGGAGTGCAATGG
>Peak_20889_shuffle	GGTCTGGATTTATTAGCTGCGTGGGTGTGATTGTGAATAGATGGTTTGTCGGGCTCCGCTATAGTAAGCTATCTTT
>Peak_32238	TTTTTACTTTTTATCGCTCGTTTTTAACTTCACAAATAAATGATAACAAAACCTCCCCGTCTGCGGGTGCTGTCTGTCTCCC
>Peak_32238_shuffle	ATGTCGATCTACGGCTCTCCAACCGATATTTCTATTATATCTCTTGCATATCGTTCGATGAAATGAGTCCTTTCTACTTCCC
>Peak_1628	GATATCTGGCCCCCCCTTAACACTGGAGCCCCACTCCCTTCTCCCATCCGGCCCGAGATTAGGGAGGATTGACTGTGTCAG
>Peak_1628_shuffle	GGAACGGTGTACGCACAGCTCACCGCTAACGCCGAGGATCTGCCCGCGTATACCCTCTCCTTCATCTTTGGCCCTGTCGAA
>Peak_5515	TAAGTGAAGGGACCAGGTAGGTGGTCTGCCCATGTGTAGGCGTCAGCAGTCTGGGAAGGGCAAGAGGGTGTCAGAGGAAGCCCCGACATAT
>Peak_5515_shuffle	GATTAGGAATGTCACCTTGTAGGGGCCGAAGGGACGAGTTCGGGAAGTTAGCATTGCGTACGAGAGGCGAGGGCGCAAGCACACGCTTGGA
>Peak_67316	TCCTTTTCTTTTTTTTTTGTTTGTTTTTTGTTTTGTTTTTCCCTTGTGGGTGGGTTTCATTGTTTTGGTTTTCTAGTCTCACTAAGGAGAAACTTTTACTGGGGCAAAGAGCCGATGGCTGCCCTGCCCCGGGCAGGG
>Peak_67316_shuffle	ATTTAGTTTCAGGTGTGGTGTTTACGTTTCTGCATCACTTTGTGGTTATGGCCGCCTTGTTGTGCCTTTATTTCCAGTTGCGGTATGATATCGGCATGTTCTCTTGTTATCGTTTGCTGTGTCACCTTCGGATTGTTG
>Peak_23490	TTTTGTGGTGTGTGGCACGTGTGGCGACGGATAAGGCCTGAACTGGGAAACCCAGGCCTTCCTGTTCACCCTGAGCTGCTTCCTGAGACAGATGCTCAAGTGAGGCTGCAGGCGCGGTGTGGTGGGGCCGAG
>Peak_23490_shuffle	CCGTGGGCGGTTACCGGGACCTGGGTGAGGCGGTCTGATTTGAGATTGTAGCTACCCGGGCTTCTCTTCCGGCGTGGCGCTGTGTTTCACAGGCAAGAGAGCTTATGAGTGCGGACCAGGGCGCCTGAAAAG
>Peak_21622	AAGGTCTTGCTCTGTCCCTCAGGCTGGAGTGCAGTAGCGTGATCTCAGCTCACTGCACCCTTGACCTCCCATACTCCAGCAATCCCCTCGCCTCAGTCTCCTGAGTAGTAGCTGCGACCACAGGCGTGTGTC
>Peak_21622_shuffle	GTGCGGCTAACTCACCCCGTCCATTCCTTATGAAAGCCGCCCATCCCTGGGCCTAGATGACCGTCCTGACCCGGCCTTTGCCGCTTGGCCGGTCAAACTACGAATCACCTAGCCATTGGCCTTGGTGTTGAT
>Peak_68334	TTGTGGCTGTTTTTTTTTCTGTCCACGTTGGTCACCCTTATCCTTATCTCTGCTGTCACCCCCAACATGGCCACCCGGCAACAACTGCC
>Peak_68334_shuffle	CTTGTCCAGTTGCCCAGGTAGTTCCGATTCCTCCTGTTGCCGCCTAGTGTCTATATGTTAACCACTTCCTCCGAACCCTCATGCCTCTT
>Peak_11420	GATCCTCCAGTGGGTCCTCCAGACCGACTCTCAGCAGTGAGCTTGTCCCCAGCACCTGCTGCCTCCCAGCCTTGGAGTTTGGATTCCTAT
>Peak_11420_shuffle	TTCCTACGGAGCTTGCTTACGAACTGTAAACCTGCCTGTGAGTGGTTCGCCTCTAGCCCCCCAGTCCACGGTTTACGCCCCTTCGGGACC
>Peak_63119	TTTCATTGTTTATTTTCCTTTTCTCATGGTGGACATACAATTTTACTGTTTCATTGCATAACATGGTAGCATCTGTGACTTGAATGA
>Peak_63119_shuffle	TCTTATTGTTCGTTCTTAGTATCTTGATTAGTTATCTGGTTATGAGATACGACATCATTTCATTTACGAACATGCTTGACTCGTATT
>Peak_21051	TGTTCCCGGGCTTTGGTGGTTATTTCTAAATTTTTGAGGTGCTTTGCTATTTCTTGTGTGACCTGATAGCTCCCTGGAACTTTGGGTCTGTGTGTGACACATGAGACTCACAGTT
>Peak_21051_shuffle	TCGTCTATTAGACATTGTGGTGCGTTCTTTGCTGGTGTGATTACATCGGTTGTGTGTCGATCTGACTTGATTCCGTGGTAAAACCTTCTGGTGTCTGTATCTTGCGTCTAAGCTA
>Peak_34736	TTTTGGTTTTGTTTTTCTGAAATCTTGGTTTGATCAAATCTTTTTTTTTTTCTCTTGAGATGGAGTCTTACTCTGTCGCCCAGGCTGGAC
>Peak_34736_shuffle	CGGTTTGGATACTGATATTAATTCCATATTGTTCTCTCTTCTTTATCTCTTTGGAGTGTTGTTGCTCCTTTAAGGTCTTGTTAGCGGTTT
>Peak_72788	CATTCTTAAAGTACTTGTTATTTGTTTTTATTATTACTGTTTGTCTTCTCCCCAGGGTTCAGTCCTCAAGGGGCCATCCTGTCCCACCATGCAGTGCCCCTAGCTTAGAGCCTCCCTCAATTCCCCCTG
>Peak_72788_shuffle	CTTGCCTGTGTCCCACCCAAGCTACGATGCGCACGATTCCTAGTCATAGCTGCATCTTACCCGAGAGTTTCTTGGGAGTACAGTCTATCTCCTTGCTTCTTACTCTCTCTTATCCATTCTTATCTCGTT
>Peak_11863	TTATTTTTAATTTGTAATTTTTTTTTTATTTTTTTTGTTGAGATGGAGTTGCTCCATGTTGCACAGGCTGTTCTCAAACTCCTAAGCTCAAGCCATCTGCCTGCCTTGGCCTCCCAAAGTGC
>Peak_11863_shuffle	TTTCTAACTTTGTTTCTAGTTTCAATAGTATCGGCCCCATGTTGTACGAATTTGTTATCGGTCAACTCTTGAATCCTGGGGCCATATTCCATGGGTTTGTGCTTTCTCAATCCTTTATTTAC
>Peak_12298	CAGTCCCTGGGGCCGAGCACGAGTGAGTGGACACTGCCCCGCCGCGGGCGGCCCTGCAGGGACAGGGGCCCTCTCCCTCCCCGGCGGTGGTT
>Peak_12298_shuffle	CAAGCGTCCGCGGAGCCTTCTGACCTACGGCCGGGGTCGGCCTGTGGCCGCCGCGTCACCCAAGCCCGGCCTCGGAGCGGGCGCGTTGGGCA
>Peak_15560	GATCTCGAGTAGAATCCTTGGTGTGGTTTCTGGTGTCTGCTCAGCTGTCCCCTCATTCTACTAATGTGATGCTTTCATTATGTCCCTGTGGATTAGAATAGTGTC
>Peak_15560_shuffle	CCACTTTCCGTCATGCCGCTCTTAGAGGGGCAGTAATCTTAGTTATGGCCTATTTGTAATTCTGTTTCGTGGTTGGTGGACTCGTTATGCGTACTACTTATGACT
>Peak_70853	ACTTTGTGTTTTTTCGGAGGGGGTTGGTGGGGAGGTCGGGATGCCTGGGATCCCTTCCTGGAGAGGCAGGCTGTCTCTG
>Peak_70853_shuffle	GATGGTCTGGAGAGTTCGTGTAGCGGCCTGGGCTTGTTCGCGTTCGGAAGTTGGAGTAGTCGTTTGTCCGGCCTGGGGT
>Peak_36837	ATAATGTCATGGTGATTTATGTGGCTTTTTTTTTTTTATAAGTTATACATGTATGCATGTATACTTATGAGACCTCCCTTGGA
>Peak_36837_shuffle	GTTGTCGTGAGTGATAGGTGTTCATTAAGTCTATTTAATTATCATGTTACCTATTTGTTAACTAATTTCCATGTAGTTGCTTA
>Peak_16530	TTTTACTCCCTATCTGGTAGTTGGAGACCTGAGCTGTAGGCAGTGGAGATGGCAATTGGTTCTGCAGCCTGAGAGTTGCTC
>Peak_16530_shuffle	TACAGGTCAGCGGGAGTTCATATTGGATCACACTGTAATGTTGGGGGTCGACTGTTCCGCTGTATAGCCGCTTGTTGTCAG
>Peak_689	TTGTTTTTCTTTTTTTTTTGTTTGTTACTGCCACTTCTTTTTAGGAGCAAATCTCCCCAGGGGTGTACGGTATTTCTTGACTCTGGGAACAGCTGCTACCCCCAAGACTTGCCACGTTGTTCTGCCCTCAGATGGAATTAGGTGAA
>Peak_689_shuffle	GATTTGTTACCTGTCTTTCCGCTATTCTCATGAGGCCATTGAAGTATATCTCGTGACAAGCGCCCTCGGAAATGTTATGTTTCGATGTCGTCACTACCACGGTTTCTTATGTTTGTCGTTGCTCCCGTTATATGTTATCATGCGTG
>Peak_117	TTGGCCAGGTTGGTCTTGAACTCCTGGCCCCAAGCAGTCCTCCTGCCTTGGCCTCCCAAAGTGTTAGGATTACAGGTGTCA
>Peak_117_shuffle	ATTATTGGGGCCTAGGGCTCTCGCACCGTCGAGGCTACCGATTGTGACCGTCACCCTATTGCTGCTCTTAACTCTGGAAGC
>Peak_60536	TTCTGAGGTTTTTTTTCTTTTACCTTTGAGTGTACATGTGATTGCTATAATGTAAATACCAGTCCCTTAAAGACTGTTTCTATAAGCAGAAT
>Peak_60536_shuffle	ATTTGTTCTGTCGTGGCAATTATCTATTAATTGTCTTAGTCCGATATAAATTTCGTTAGTCACTAAGCTTTATGGTGTGCAACCTATTTAAA
>Peak_54363	TGGTGGTTTTTGGGGGGCTGCACCTGAGCGATAGTGATTTTTTTTTGGAGGCTGCACAGCTGGTCAGACCATCTCTAGATGTTCTTTC
>Peak_54363_shuffle	TAGAGTGGCAAGTGTTCGTGTGGGGACACCTATTTGTCCGATGGTATGCTGTTTGCGTCTGTTTCTATGCATCTGGTCGCTGTGCATA
>Peak_55055	TTTGTTTCGTTTTGTTTCTTCTTCTGCATTTAAAAATTAAAAGATTGGTTTGAGGATGTGATGAAATTGAGACTTTTTGTGGTTTTCTCTCAATAATAAGTGAACCAATTTCAAATGTGATCAC
>Peak_55055_shuffle	ACTTGTTAATAATTTAGGTTCTGGGATAGCAATGTTAATTATTTCTTGGATCTCTATGCTCATGATGGAAATGTTTATGTCATTGTAGTTTGTGCTTGTACGACAATACTTTATATTCAATATA
>Peak_15873	AAGTGATGTCCCCTTTCCCTGCCACCTCCAGCCTCTGCCAGCAATGAGCTGTCCCCCTCCCACCCTACACAGTAGCTGGTCAGGGCTGAGTACAGTCCTGGGGGTAAGGGG
>Peak_15873_shuffle	CGGCTGACTATGGTTCGGCTCCGGATCGATCCCCCTGAGAACAAATCTCGCTGGGGCTGTGCGCCTCTCCTCTCTGGGCCCACGATCCCCTAGGGAGACCCAACACAGTTA
>Peak_33998	TTCAAGCTCTGAATTATTGCAGTTTTCTGTCCTGCATGCTTTCAACAGTGTGCTTTTACAGTGGCAGTTTAGCACAGCGAATGTCCCTGCCCCACACTCCATATGGTCCT
>Peak_33998_shuffle	TTAGTATTAATATATTACTGAGTTATACCGCCTGGTGAAGACAGACTACTCATTTGCCACCATCTCACTTCTCTGTTCCCAGTGCCTCTGCTCTCAGGGTTTCGCGGCTG
>Peak_13048	CTGGCAGGTGTGCCCTCCTCGCGCTGGCTTCAGGGGTCAGTGTCTCCCCAGGCCCTCGCCCTGCCCTCCCACTTCGTGCTCCTGGGTAAGGCGTGAGCGTGTCTGTC
>Peak_13048_shuffle	TTTACACGGGTTGCTCCGCCTGCGCTGGGTGTTCGTTCCCTCTCTGCTGGCCGATTGCATCGGCCACTCCCTGGCCACCTGCGTGCTCGCACACGGGCTGGGGCCCG
>Peak_14179	TTTCAAAAAGTTTTTTTGTAGAAACAGGGTCTCACCATGTTGTCCAGCCTGGTCTCAAACTCCTGTCCTCAAGTGATCCTCCCACCTCAGCCTTTCAAAGTG
>Peak_14179_shuffle	ACTCCCGAGACTCTTCTCTACAAATTTAAAGCGATCGTCGCCGGATTCTGCTCCGGCTAATCTACACCTTCGTACAGTAAGTTCCCTTAGCTTTATTGGATA
>Peak_60733	TTTCTGTATGTTCTCAGTATGCATCACTAGATAATAAAGTCTTTTGTGAACAAGGCATTTGTAGCCATTTTTAAAAGTTTTTGTCTTCAGTGCTGGTAAGTCAGGTAAACCATAAATAGTTAAAAGCAA
>Peak_60733_shuffle	GAATAATCAGTTTATGTGGGCACCCAAATTACGTGAGCGAACTTTCAACATAAGAGATCTTCTATAAGATACTTGTCTAGATGAGTTTGCCAAGAGATCTTTCTTAGTTATAGTTTAGATTATTATTAT
>Peak_26837	TTTTTATTTGAAATGAGGCATTTTGGTGTTCTTTCCCCTACCATACGGCCTGTCTGCCCTTCCCTCCCCACATTGGCTCCAGCAGAGTAGC
>Peak_26837_shuffle	GCAAGTCATGTCGTTCTTATAGTCTGTCACCCTAGTCCTACGTTTGTGGCCAACCGATGGCTTCGCCATCCTTTCCTGGACCTATTTACCT
>Peak_732	GTTGGGGTTTATTTTGTTTTGTTTTTTTTTTTCTTGAGTTCACTTTGGATCCTTATTTTGTATGACTTCTGCTGAAGGACAGAACATTG
>Peak_732_shuffle	TTAGTTTGTCATTTGTTGTTCAGTCTTGCGTGTTATCAATTATCTATTTGTGCTGCTGTTTGAAATTTAATGGTCTGGTTGTTGCATTT
>Peak_16059	ATATCTTGGCATACGCTGACCCTCTTGACCATTTGTAATTTTTTCATATTATCTAAAACAGGTGTTAGAGTCAGACAGATTCATTCTTAGATTCTAGCTCTGACACTTACTAGTGATTTT
>Peak_16059_shuffle	GTTACATTAGCACTGCAGCTCCTTCGTGCGTACAGACGTCCGTACTATGTAAATATTATCATTATTATGCATCTAGCGTGAACTATTTCATATGTATTCTTTATCGACTTATAGTTATAT
>Peak_31604	CTTTTTTTTTTTTTTATTTTAGAGAAAGGAATCTTGCCATCTTGCCCAGGCTGGTCTCAAATTCCTGGGCCCAAACAATCCTCCCGCCTTGGCCTCCTAAAGT
>Peak_31604_shuffle	CCCTTATTACGTGACTCCTATTCTTACGAACGGTCACTTATCGTGTTCTATTATCTTCGTCCCACCTTTACCATCTTGTTGATGTCGTAAGCAGGCGAACGTA
>Peak_14554	TGGGCTCTCTGTAACATTTCACCACACGTCAGCATCTAATCCCAAGACAAACATTCCCGCTGCTCGAAGCAGCTGTATAGCCTGTGACTCTCCGTGTGTCA
>Peak_14554_shuffle	TGCACCCTCCGCTGTCGCTTAAAGCATCTCTTCAGAGACCTGGTCATATAGCAGCCCTATGTTGTATACGACCCAACTATGCCGGCATACGTCCTCATAGA
>Peak_25299	TGTTTTGTGGACAGGCAGCAGCCTCCGTAGGCACCCGCACCCTGCCTTGCTGGAGGAGATGGGATGGGGCGGGAGGTGGC
>Peak_25299_shuffle	GCATCGACGTCGGCCACTCGCTCACTGTAGGCATGGGGTCCGGGGGCCTATGGGGCGAGAGGGCCCTATTGTGTGGAAGG
>Peak_15589	AAGCTCCCGCTGGGCTGTGGGGTTGCCAGAAGCTGGGGTTGCCATCCCGGGGTACATGTCACCAGTCCTCTTGGGGTTTTGTACCATCTGATGCTGGAAGTTTTGATTAGTG
>Peak_15589_shuffle	GGCAGATATATGACTGCCCTGGGATTGGAGCGGTCCGTTCCTCGCGGGGGTCTCGTCGGGCTTAACGTTGTGAAACGTTTGGTGATATATTACCACGTGCTGGGCTGCTCTT
>Peak_6357	TACCCTCAGATGGAGCCAGGAAGCTCAGTGAAAGGCTTCCCTACCCTTTGCACTAGTGTCTCTGCAGGTTGCTGGTTGTGTTGTATGTG
>Peak_6357_shuffle	CATGCTGGCCTTCCATTATCGTGTTCATAGAGTGCCTTCCCGTTCGCGGTGGACGTAGAACGTTGTAACGGGGAGGTGCATCTTTAACT
>Peak_9671	CTTGGCCCACTGCAACCTCCACCTCCCGGGTTCAAGTGATTGTCCTGTCTCAGCCGCCTGAGTAACTGGGATTACAAGTGTGTGTCGCCACATCC
>Peak_9671_shuffle	TGCCCGACATCTTGCCGTTCATGGGGGTTCTGTAGCGCCGCACATGACCCTCGAGCACGATACGGCTACTCGTTATCCCGATAACCTCTGCCATT
>Peak_31580	GTGTAGCCCCGGACAGGCTTTTTTTTTTTTTTTTTTTTTTAAACAGAGTTGCACTGTCACCAGGCTGGAGTACACTGGTGCCGTCTCGGCTAAC
>Peak_31580_shuffle	TCTAACTTGATCGCGATCGTAAATTCATTATTTCGCCGTCATCGCGTATCTTTATGTCCTTGTGGTCGTCGAACGGTGCGTGACGGTTTGATTC
>Peak_1083	GAATGCAGTGGCGTGATCTCGGCTCACTGCAAGCACCGCCTCCCAGGTTCACGCCATTCTCCCACCTCAACCTCTCAAGTAGCTGGGACTAC
>Peak_1083_shuffle	CACACCACTCCACCACTTCTCCCCGGCGGGCCGGCTTGCGCCATTGGCACTTCTAAGATCATTCAGACACGGTCTTCAGCAAGCGGGTCAAT
>Peak_1973	TTATTTTTTATTTTATTTATTCATTTTTTTTGAGACAGAGTCTCACTCTGTCACCAAGTTGGAGTGCAGTGGCACAAT
>Peak_1973_shuffle	TACTTACTTGATATTTATTGCCAATTAGTGTTATTAGTAATTTCTAGTTGTTAGGCATGCATCCATCACTCGTGTTTG
>Peak_12856	TTTGCGGCCCGGAAGGAGCGGGAAGGTGTGATTTGAAGGGAGGAGGCGGGAATTCTGTGCTCTGGGATCGTCTCTCTCTTGGGGGGACTGGAGGAGTTGATTGGGGATGTT
>Peak_12856_shuffle	CTGCTGGGGTGCCTGGCGGTGTAGAGTCTAGAGATAGGGGGGGGCGGTTTCTTGCTTGAGAAATTGGGTTCATGGCGGAGTGGGTATAGTATTGTAAAGCTGCGCGGGGGC
>Peak_10011	TTAGTTTTCTTAATTTTTTTTTTCCCCTATTTGTCCCTTGTCACTTTGTTGCAAGCTAGAAATCTGTGGGTTATACATAGGGCAGC
>Peak_10011_shuffle	TTTAAACTTTCTAATTATGCTTGTTGGCTCAGTCTGATGAGTCTATGTTTAATCTTTGTACCTGTCGAGCTGTTATCAGCCTTTCT
>Peak_33080	TTCTGGGTGTTTTTTTTTTTAAAGTAGCATTTTCTCTGGGTAAAGGGAAAGGCAATGAATGATTGCCAACATGTAAACTCCCTGCTGCCCGCCTTCCCCCAGTCCC
>Peak_33080_shuffle	TATTACAAGTTGTATGCTAGCTTTAAGGAGTGTCTAACCGGATGCGTAAGGTGCTAACTCCATTTGACTCTACCGATTGACCTTGCTTTGCCATTTACCCTGCGCC
>Peak_21970	TTTCAGTCATTTTTAGTCAGTGGTTTTTCCATAGTGCTTTTTTCCTATGGCCAGTGCAAATTGTGTTAGCACACTTGCATATGTGCCGTATTAAGGGTTGACAATTAC
>Peak_21970_shuffle	TGATCATTTGTGATTTGATCGATTGTTCTAATTAATTGGGTCCTTAATTTCCTTCCGAAACTGGGCCATATATGTCTCCATCGTCTGAACGGGTCGTTTGTTATAATG
>Peak_23512	TTTTTAATTCCTAAGTTCTGTTTTATTTTTTAATTTTTTAAAAAAAATTTTATTAGAGACAGTCTCTCTCTCTTGCCTAGCTGGGAGTGCAGTGGAGTGATCATAGCT
>Peak_23512_shuffle	TGTTGTATGATATTTAGTTACCGATTCCCAAACGTCTCTATGTGTTCAATTGTTGTTTATTGAGATCATGATCGACCATCTGTTATATGTCTAATATTTATTGAATGT
>Peak_15362	CACTTTTCTTTTTTTTTTTTTTGAGATGGAGTTTCTCTTGTCAACCGGGCTGGAGTGCAGTGGTGCAATCTTGGCTCACTGCAACCTCCACCTTCCTGGTTCAAGCGATTCTGCCTCGACCTCTCAAGTAGCTGGGATTACAAGCA
>Peak_15362_shuffle	TACTCGCCAGTTAAAGTATCTCCCCAGACACACAGTACTGTACAGTGTTTCTCGTTCCTCTAGTTGCTCTTTCCTGCGCGGTTATGTCGTCATTATGCTGTTTAGGACTTGGCTACAGGTTCCTTCGGTTCCTGAACATGTTGGGA
>Peak_67137	TTTAATCCAGGGTGGACATTTTTTCAACCTTTATTAAAAAGACAAATAAACTATTTTGTAGAAGATCAGACTCCTACTTAACTGGAAGAGAAATGTCT
>Peak_67137_shuffle	TCTTTCTATCCTAATAGAAACAAATCGAAGACTCTAGCAATTACTAGGGTAGTTAGTAATTATTGAACGCTATCAAGAAACTTATATAGCTTAGTATG
>Peak_2297	TTTTCCTCCTCCCTCTGGACTTTTTTCATCTTTTCCTCCACCTCAAAAAATACTTACACACAGATTCTTCTTGTACAGGCATCAAAACCAACTCCTCTGCCCCTAAGGCTGTGTCCCTGTGGTCTCCAGCCACC
>Peak_2297_shuffle	ACCAACTCCCTGCGTGCTATAGTTGCGGCACCCTTAATTCTCACCTTCTATAACTCACCTCTTTACTTACCCATCCAATCACAAAAACTTGCTCGTGCGTTTCTTCCCGGCCTCTCCTTACCCGTGTTCATATA
>Peak_20739	AATAATTTCTTAAAACCATTCAGACAGATAACTATTTAATTTTTTTTAAGAAAGTTGGAAAGGTCTCTCCTCCCAAGGACAGTGGCTGG
>Peak_20739_shuffle	TGTTTAAACCTCGATTGGCCTTATATAATTCAGTGTATAAAATCTCCTAAGAATGGTGCTTTAGAATCGTCAGCAAAGACGATATTACA
>Peak_28566	CTGTATGTAAACAAACAGAATTTCTTAAGGTAAAAATATCCTTTTTGACATAAAGAGTATTTTTCATTTTTATAAGGTGATTGGCATTAGTCTCAAGGATTGAGTTTCTAGTAGAGGCTGGTCTTTCAGACCTGGCTTTTT
>Peak_28566_shuffle	GGAGGTTCTATTAATCGTTATTATTCGTCCATAGGACTCGCTAGGTATCTTCTAATTATAATGATATTGATCATGTATAATTTATACCGCGACATGTTGGATTACGAGAAGACTTAGGAGTTTCTAAATTGGTTATTATAT
>Peak_60870	TTTTAAATTTTTTTGTAGAGACAGGATCTCACTATGTTCTCCAGCTGGTCTCAAGCTCCTGGCCTCGGCCTCCTAAA
>Peak_60870_shuffle	AGCCATGCTGATACTCTCTTCACGAACAAAGGATTCATGACCGTGTTGTACTCCGTATGTCTGGTTCTTATCCTTTC
>Peak_3236	TGAATACTGTATTTGTTGGATTGATCAAGGCTATTTTTCAAAAAGCTCTCTGCTTCCTGTTTGTTTGTTTGTTTGTTTTTGAGACAGAGTCTTGCTCTGTCGCCGGGGCTGGAGTGCAATGGCGT
>Peak_3236_shuffle	CCCGTGAGGGGCATTGTTTCCTTTGAGGGTAGTTAAATGGATAATCACAGGGTTTGGTGTCTCTATTCTCAGTTTGTGATGTTAGTCTCTCTGGTTGTCTGGATTATCCTGATATTGTCATTTGC
>Peak_38416	TTTCTTTTTTTAAGTTTTTTTAGATTTATTTTTTATTTTATTTATTTATTTATTTATTATTTATTATTATTATTTTTAGAGACAGGGGGTCTCCCTATGTTGCCCAGGCTGGTTTCAA
>Peak_38416_shuffle	TTCTTAGTTATCTAGTTACTATTTATTTGTTATTTATTATTTATATTATACATAGTGTTATTCAGTGTTTCTTATATTTATCGTTTCCATGTTGTTCTGTTAGACTTTGTTATTTGTG
>Peak_70459	TCTTTTGTGGCTGTTCTTGATGGTTTCCAGGCCTCGTTATGCATGGTTTGCTTGATGCCCATTTTTTGTGCCTTGTGCTGTTGGATGGTAACGACCACTCACCATGTAAA
>Peak_70459_shuffle	GTTTCATGGATCAAGAGGAGTTTCTTTGCTTTGTTTCCTTTCTGTCTATATTTCCTAATTCCTGTCCACGCTGCGCCTGTGTATAGGGGTCTTTGGATGGTTAAGGCGCC
>Peak_30423	TGAGAGAGAGAGTGTGTGTTTGTGTGTTTCAAGGTCAGAACAGGTTTTTTTGTTTTTGTTTTTTGTTCTTTGTTTTTTTTTTTGAGATGGAGTCTTGCTCTTGT
>Peak_30423_shuffle	TTGTTGTGTTGTAAGGTGGTTTCTCATGTTTGTCTGTGTAACTTGTTTGTGGTGATTGTTTGTGTGTGTTATTTGTTAGCTTTATTGATTTATTTACGAAGGTC
>Peak_5127	TTTTATTTGTTTTCAGGGGGGTTTTTTGGGGGAAAATTTTTTTAAATGGAAGCTTCTAGCAAGCCCCCCACCCCAATCAA
>Peak_5127_shuffle	ACTTAAGTTACGGAACTTCGTACTAAATGTGCCTTAGTTTATCTGTATTTCCCGGGGGTAAACGATTTCGATTTGTCCGA
>Peak_60010	GGTTCACTAGTACAATGTTTGGTTTTATTCCTAAAGTAAATAGCTATCTAAGAGAGGGCATTTTCACTTTTTTTTTTTTAAATTTTGAGACAGGCTCTCACTCTGTTGCCCATGCTGGAGGGCAGTGGTATGATCACAGCT
>Peak_60010_shuffle	ATTTAGTGGCTTTAAACATTCGGTTGAGTAGCGATGTGAAGAATCACTATCCTTCAGGGCTACCTTGCACTTTCTTACTTCTATTTAACGTACTTGAGTTCTCGAGAGTTACATAGTGAGCGTTGGATATTGTATTTCTAG
>Peak_28625	TAGACTTTTTTTTATAAATAGACTTATTTTCCTTTGTAATGTATTGGCCTTTTAGTGAGTAAGGCTGGGCAGAGGGTGCTTACAACCTTGACTC
>Peak_28625_shuffle	AGCATTTGGATAGTCGAATTATGTTAAGATCGCAATTCTCATGGAGTCGCCTCATTGGTACTTGGGTTATTCGTTATGTTTATCTAGATTTCTA
>Peak_13385	ATGCCACTGGCCCTCCGTGCCCCCAGCCCCTCCCTCTTAACCGAGGCTGTCCTTGCTCTCTGCAGAGGCCGCTCTGCAGGATCCTCGTGTCGCGCGTGATGTGTGGTGGCACA
>Peak_13385_shuffle	GCTGCATCCTTCAGCCCTGTGGGGCCCCTGCAACCGCCCCGGACCTGTCCTCTAGCGGGTGCTGGTTGTCCACTTAGCCAATCCGGCTCTAGGCTCCCGCGATTCATCGGTCG
>Peak_36785	TTTTTTCTTTTCCCTCAATCCTTTTTTATTTTTAAAAATAGTTCTTTTGTAATGTGGTGTTCAAAACGGAATTGAAAACTGGCACCC
>Peak_36785_shuffle	TTATAATACTGTCCCCTGTATATTTATATATTATTGTATCACAAATAGTGTTGTTCATTACATCGTCTAGATCGTCCTTACGTTTGT
>Peak_53854	ATTTCATTGTAATTTATATATTTCACTTGTATTCATTTGTAAAACTTTGTATTAGTGTAACATACTCCCCACAGTCTACTTTTACAAACGCCTGTAAAGACTGGCATCTTCACAGGATGTCAGTGT
>Peak_53854_shuffle	TCAATGTTAACTGCATATCATTTAGCCGTATTGGCACTCATTTCTTTATAAATTTCAGAATCTTAGCTCATGACCTTCTAACGATTGAAGATTATTATCATTACTTTATCAGCCACGGAATGTTGT
>Peak_37307	TTTTTTTCCTTCTTTGTTTTAACAAATGGATCCAGGATGGATAAATCCACCGAGATAAGGGTTTTGGTCACTGTCTCCACCTCAGTTCCTCAGGGCTGTTGGCCAC
>Peak_37307_shuffle	TCCAGTATTTGGTTTACTTTCGTACTCTTTGCGATTCCTATGAACGGTTGGCCCCCGTATCGTTATGCTGTCGTTCAAAAGACGCCGATACAGTTCAGGTAATATC
>Peak_15553	CATTTCATTGATATACAGCCACTATTTTATTTTTGATCAGTGGCCTTTGGGCCACTGTTCAGGGTACTGACCATCA
>Peak_15553_shuffle	TATCGAGTTCAAAGGATTGCTCCCTATTTAGTCCTCCTTTATTGTAAATGCGCTAGCGACAATCTCAGTTGTCGTT
>Peak_64522	TTCTTATAACTTTTTTTCTTTTTCTTTTTTTTTGGAGGGGGGAGGCAGGGTCTTGCTCTGTCCCTCAGGCTGGAGCTTAGCTCAGTGCAGCCTCC
>Peak_64522_shuffle	GTACGTCTGCGCTCTATATGGGGTTGCTGTCTTTGTCCAGTCTTCCAGCTTTACGCGGGATACTTTGGTGTTTATTTGCGTTCCATTTCGCGTTA
>Peak_15310	TTTTTTTTTTTTTTTTTTATAGTGGAGGGGAGGAAAGGGGGGTGATACCTTGCAGTAAGTAAGTCGAAATAGCATGCCTGAAAATTTGAAACAGACCATT
>Peak_15310_shuffle	GAGTTAGTTATGATGTTCATGGGGTACATAGATATTAGGCGACTACTAGTCTTGAGATATTAGTAGCTTAGAAGGAGAGTGCGCTTCAATTATATTATTG
>Peak_4701	CAGCAGACGCCGACCACTCAGACGGAGGGGCCCCTGGGATTCCCTGTCTCAGATGGCCTGGTCTTACGCCTGTGTAGATTTCTTCTCCATTGGGAATGAAGGTGTCAG
>Peak_4701_shuffle	TTGAAAGGATGCCCGAGACAGTTCCGCGTGTTCGCCCCGGCTGTTCCGGATAGTGCCCTGCGGCCAAGTTCTAGGACCCTCGTGACTTCAATGGGGTTGCATTCGAAA
>Peak_53282	GATTTTTTTTTTAAGGGGGGTTGGCAGTTGATTATGTTCTGGATGATTCCGTCTATATATGTGTGAATAATGTAAGTATTTTACAGCATGTTGATTTTTAAATTAACGTAGTAAATGCTGTAAAATA
>Peak_53282_shuffle	GAAAAGACTTTGATTGTTTGTAGGTGTTGGTTCATTAATCATTTCAATCATAGCATATTGGTATCACTGAGTAATTTGATATAATGGTGTTATAATTTATAAATGGTTGTGTTACGGTGAATTTGGT
>Peak_28314	CCAACCTTTTTTTACTCTGACCTGCGAGAGTGCAGAGGGTCTGGGGAACATTTGCAGAAGCAACAGGTACCAGCCAGTGCTGGAA
>Peak_28314_shuffle	TTGAATGAACCGGCGCAGACGAAGTAATGCTAGTTGTGTCCCCTAAAGCCAGCTACATGTCTACGGCCGGAAGTTTCGTAGGCAG
>Peak_12116	AAGGGCCCTCAGGACCCTCCGGTCCCTCCACTTCCTCCACTTCTAAATCCTCCTCTGGCTCTGGAAACCCCACCCGGAAGTGAGCACCCCTCCCTCCAACTCCCTACC
>Peak_12116_shuffle	ATCCCCCTCATCACAGGGTCCAAACCCCCTCCCCCGCTAGCACAATCCCCCACTACGACCCCCGGGGTTTGCCAAATCGCATTGGTACTTCTCGCCCTCCCCTTGCCA
>Peak_8539	TCATTGAGTAATTTTTTTTTTTTTTAAGATTCTGTATGGCAGCACTTTCAGTTGCCCTTGTGTGCCGGCCACAGCCGCAC
>Peak_8539_shuffle	CTTATCCATTAAGAAGAGTGACGCCTTCTTTCTGTTCCATTACTAGGTTATTTCCTATTTGCGGTCGTCCTCTAGGGGTT
>Peak_12521	GCTGTTCCCGGATTGACGGCTTTTTCCCGGGGGCCTTTGGAAGATTTGGTGGAAGGACAAGAGGGCCTGTCCCTGTCCCCGTCCCCAGGAGGTACCGACAGTCCCTGTGCTGGTT
>Peak_12521_shuffle	GTCGGGCTGTCAAGCCACTTGGGGTCAAGGCGAGCGCCTGTGGCGGCCTATGCCCATGGTGGCCGCCGCTAGGACGTACTCATTTGGTTGTCCACCGTGGGTTACATGTTCCATT
>Peak_17119	TTTTTTTTTTTTTTTTTAACAATGGTGTGCATGTGCAGGAAATGACAAATTTGTATGTCAGATTATACAAGGATGTATTCTTAAACCGC
>Peak_17119_shuffle	TTGTTGCAGTTCATGGCTTATAAATATGGTACTATTCTTGAATATATACGTTGTATAGCAAGAATGTCTGTTATATTTCTAAGCTATTG
>Peak_32385	TTTCTTTTTTTCTTTTTTTGGAGGGAGAGGTCCCTGCAAGGTCCCTTCCCGGGCAGGGGAGGGATGGAAATGCCGT
>Peak_32385_shuffle	TCGGGGGAATGTTTGCTCTTCTGTGCAGGGCTCCGTAGTCTTCCTTTGTTGGAATACTCGGAGGTCGATGGCAATG
>Peak_28141	TTTCTCCCTGTTTTTTTTTCCTGATGGTTTCTCCCAGACTAGACCAAATAGCCAGAAAAATGATAGGGGTCGGATGGGTGGGTAAGC
>Peak_28141_shuffle	ACTGCCTGTAATCGCAATCAGAATCTCTCTTAGATAGTGTCATCCTGCGGAACGGACTATGGTTTGTTGCCTTTAATAGGTGGGGAT
>Peak_67214	TATATACTGGGTTTTTGTTTTGCTGTGGATTCTTTTTTTTTTTTTTTTTTTTAGAGGGGGTCTCACTTTGTTGCCCAGGCTGGTCTTGAACTCCTGAGCTCAAGTGATCCTCCTACCTCAGTC
>Peak_67214_shuffle	CGTTGTTCTTCCGTCTTCTCTTGTTCTACCTTTAGTTACGAGCTAGCATGTCAAGTAGTCGTTTGGTTTATTGAGTTGCCTTATATTCTGTGTTTGGTGCCTATCTTTCGCTTACGTGTTAGT
>Peak_13217	TTGTTGGTTTGGCTGTAGGCTTTTATTTCTTTTTTATTTTTTGAAGAGGTTATGTCCTGTCAGGGAACCAGCCCCGATATTCACATAGGTTCTTTTCTATTTTCCCTAAGTGTCAGCCAACTTGAGAAATAAAGGGACAGAGTAC
>Peak_13217_shuffle	TGTCGCGTTGATACATTCTGAGTTAGGTCTTCGTGCGAACAGGCTCCAATGGATTCGTGCGTTAATTATAATATTAAGTCTCTAGTTAGTAATTCTACTTCACCTATAGTTGGGATTTCGGTTATATCGTCTGTATAGGTTTCAC
>Peak_8763	TAGAGACGGGGGTTCACCAAGTTGGCCAGGATGGTCTCGATCTCTTGACCTTGTGACTCACCCGCATCGGCCTCCCA
>Peak_8763_shuffle	GGTTCAACCTCCGAAAGTGTTTAACACGCGCTAGTTCCTTCTTCGCCCGGGGGTCCCGAGATGCGCCCGTACGGAAT
