# Supplementary material for: An mRNA processing pathway suppresses metastasis by governing translational control from the nucleus
Source: Nat Cell Biol. 2023 May 8;25(6):892–903. doi: 10.1038/s41556-023-01141-9 (PMC10264242; doi:10.1038/s41556-023-01141-9)
Supplement: Source Data Fig. 4 — Source data. [file 41556_2023_1141_MOESM6_ESM.xlsx]

## Sheet: Sheet1
Figure 4a
Lung photon flux		Day 0	Day 7	Day 14	Day 21	Day 28		Area under the curve
sgControl	Mouse 1	910100	4484000	9894000	15990000	79110000		sgControl	Mouse 1	541.31
	Mouse 2	1434000	2238000	8612000	19960000	48270000			Mouse 2	271.711
	Mouse 3	2253000	2760000	9262000	20690000	76410000			Mouse 3	223.837
	Mouse 4	1017000	1763000	2908000	11220000	36910000			Mouse 4	239.903
sgHNRNPC	Mouse 1	2654000	10920000	7249000	123700000	713900000		sgHNRNPC	Mouse 1	1319.15
	Mouse 2	1615000	11960000	51570000	203900000	1983000000			Mouse 2	5460.16
	Mouse 3	3035000	18210000	33880000	93260000	661000000			Mouse 3	1101.01
	Mouse 4	4020000	10840000	17130000	73910000	472500000			Mouse 4	592.284
Figure 4b
Norm. lung proton flux		Day 0	Day 9	Day 17	Day 30			Area under the curve
Control	Mouse 1	1	6.00471	13.1083	277.697			Control	Mouse 1	1998.21
	Mouse 2	1	5.85371	18.7615	265.331				Mouse 2	1975.9
	Mouse 3	1	4.74084	16.183	222.078				Mouse 3	1658.22
	Mouse 4	1	6.62391	22.9088	332.59				Mouse 4	2463.18
	Mouse 5	1	4.83319	16.8646	195.505				Mouse 5	1493.44
HNRNPC-OE	Mouse 1	1	2.38214	3.17699	37.683			HNRNPC-OE	Mouse 1	303.046
	Mouse 2	1	2.478	3.04594	35.5284				Mouse 2	288.48
	Mouse 3	1	3.01712	5.6555	74.6905				Mouse 3	575.016
	Mouse 4	1	2.02627	3.44408	33.3784				Mouse 4	274.846
	Mouse 5	1	1.9094	2.63926	30.6795				Mouse 5	247.859
Figure 4c
Tumor volume		Day 26	Day 27	Day 28
sgControl	Tumor 1	546	720	1331
	Tumor 2	579	666	492
	Tumor 3	366	966	546
	Tumor 4	490	217	696
	Tumor 5	275	340	211
	Tumor 6	178	184	212
	Tumor 7	978	528	975
sgHNRNPC	Tumor 1	346	373	494
	Tumor 2	237	199	398
	Tumor 3	218	227	678
	Tumor 4	420	611	431
	Tumor 5	256	445	441
	Tumor 6	280	245	243
	Tumor 7	432	385	472
	Tumor 8	227	199	349
	Tumor 9	327	429	346
	Tumor 10	349	565	859
Figure 4d
Lung proton flux
sgControl	Mouse 1	1774000
	Mouse 2	1450000
	Mouse 3	2523000
sgHNRNPC	Mouse 1	27540000
	Mouse 2	6553000
	Mouse 3	7671000
	Mouse 4	68030000
	Mouse 5	16030000
