# Supplementary material for: An mRNA processing pathway suppresses metastasis by governing translational control from the nucleus
Source: Nat Cell Biol. 2023 May 8;25(6):892–903. doi: 10.1038/s41556-023-01141-9 (PMC10264242; doi:10.1038/s41556-023-01141-9)
Supplement: Source Data Fig. 5 — Source data. [file 41556_2023_1141_MOESM7_ESM.xlsx]

## Sheet: Sheet1
Figure 5c
PDLIM5 prox/dist pA
MDA-MB-231	1.381	0.611	1.185
MDA-LM2	0.202	0.517	0.276
sgControl	0.902	0.86	1.289
sgHNRNPC	0.658	0.575	0.322
Figure 5d
Relative protein quantity
PDLIM5 3' UTR
Full	Short	Long
0.895501	1.2889	0.4453
1.1045	1.3354	0.535721
1.09962	1.15747	0.592589
0.900376	1.00902	0.557148
0.860365	1.232	0.441354
1.13963	1.29886	0.550265
Figure 5e
Lung proton flux		Day 0	Day 14	Day 28	Day 35			Area under the curve
sgControl	Mouse 1	1	1.04233	12.1165	55.2291			sgControl	Mouse 1	342.118
	Mouse 2	1	0.612378	7.71987	27.5844				Mouse 2	193.177
	Mouse 3	1	1.44701	7.45499	59.3494				Mouse 3	313.259
	Mouse 4	1	1.45988	5.64683	40.3769				Mouse 4	228.049
	Mouse 5	1	1.26171	9.85747	40.9407				Mouse 5	271.46
sgPDLIM5	Mouse 1	1	3.18864	37.6352	211.669			sgPDLIM5	Mouse 1	1187.65
	Mouse 2	1	5.35468	74.1375	176.87				Mouse 2	1479.45
	Mouse 3	1	2.70744	23.8715	70.604				Mouse 3	542.669
Figure 5f
Norm. lung proton flux		Day 10
sgControl Control	Mouse 1	0.292327
	Mouse 2	0.292872
	Mouse 3	0.274128
	Mouse 4	0.284777
sgHNRNPC Control	Mouse 1	0.456113
	Mouse 2	0.442816
	Mouse 3	0.547824
	Mouse 4	0.403548
	Mouse 5	0.298075
sgHNRNPC PDLIM5-OE	Mouse 1	0.269799
	Mouse 2	0.216671
	Mouse 3	0.264708
	Mouse 4	0.238297
	Mouse 5	0.255463
