# Supplementary material for: An mRNA processing pathway suppresses metastasis by governing translational control from the nucleus
Source: Nat Cell Biol. 2023 May 8;25(6):892–903. doi: 10.1038/s41556-023-01141-9 (PMC10264242; doi:10.1038/s41556-023-01141-9)
Supplement: Source Data Fig. 6 — Source data. [file 41556_2023_1141_MOESM9_ESM.xlsx]

## Sheet: Sheet1
Figure 6i
Norm. lung proton flux		Day 0	Day 14	Day 28
DMSO	Mouse 1	1	4.1634	109.606
	Mouse 2	1	3.47184	193.489
	Mouse 3	1	1.60505	66.2282
	Mouse 4	1	1.23505	42.3775
	Mouse 5	1	1.64692	74.4371
T4	Mouse 1	1	0.738435	13.0087
	Mouse 2	1	0.48264	13.4617
	Mouse 3	1	0.518671	7.18561
	Mouse 4	1	0.792588	30.1464
	Mouse 5	1	0.702653	11.6926
Figure 6j
Norm. lung proton flux		Day 0	Day 9	Day 16				Area under the curve
vehicle	Mouse 1	1	7.18868	30.2096				vehicle	Mouse 1	167.743
	Mouse 2	1	10.5947	33.9697					Mouse 2	208.151
	Mouse 3	1	10.8865	31.1897					Mouse 3	200.756
	Mouse 4	1	8.11198	26.1524					Mouse 4	160.929
	Mouse 5	1	5.86	15.7304					Mouse 5	106.437
T4	Mouse 1	1	4.41594	12.2857				T4	Mouse 1	82.8275
	Mouse 2	1	1.94884	3.16687					Mouse 2	31.1748
	Mouse 3	1	1.57999	4.61286					Mouse 3	33.2849
	Mouse 4	1	2.34505	4.94345					Mouse 4	40.5624
	Mouse 5	1	2.60321	4.45601					Mouse 5	40.9217
