# Supplementary material for: An mRNA processing pathway suppresses metastasis by governing translational control from the nucleus
Source: Nat Cell Biol. 2023 May 8;25(6):892–903. doi: 10.1038/s41556-023-01141-9 (PMC10264242; doi:10.1038/s41556-023-01141-9)
Supplement: Source Data Extended Data Fig. 2 — Source data. [file 41556_2023_1141_MOESM10_ESM.xlsx]

## Sheet: Sheet1
Extended Data Figure 2c
TXNRD1 mRNA levels
MDA-MB-231	1.09	0.9	1.01
MDA-LM2	1.16	1.32	1.27
sgControl	1.13	1	0.89
sgHNRNPC	0.91	0.97	1.04
PGK1 mRNA levels
MDA-MB-231	1.01	0.95	1.04
MDA-LM2	1.2	1.21	1.15
sgControl	1.09	0.97	0.95
sgHNRNPC	1.02	1.1	1.08
