# Supplementary material for: An mRNA processing pathway suppresses metastasis by governing translational control from the nucleus
Source: Nat Cell Biol. 2023 May 8;25(6):892–903. doi: 10.1038/s41556-023-01141-9 (PMC10264242; doi:10.1038/s41556-023-01141-9)
Supplement: Source Data Extended Data Fig. 3 — Source data. [file 41556_2023_1141_MOESM12_ESM.xlsx]

## Sheet: Sheet1
Extended Data Figure 3b
Log2 PABPC4 levels
MDA-MB-231	25.7421	25.752	26.299
MDA-LM2	24.3151	25.3751	25.0043
Extended Data Figure 3g
Relative quantity	HPRT	HPRTi1	HPRTi2	MALAT1	NEAT1
Cytoplasmic	0.729495	0.00152408	0.010869	0.0259252	0.0159227
Nuclear	0.270505	0.998476	0.989131	0.974075	0.984077
