# Supplementary material for: An mRNA processing pathway suppresses metastasis by governing translational control from the nucleus
Source: Nat Cell Biol. 2023 May 8;25(6):892–903. doi: 10.1038/s41556-023-01141-9 (PMC10264242; doi:10.1038/s41556-023-01141-9)
Supplement: Source Data Extended Data Fig. 4 — Source data. [file 41556_2023_1141_MOESM13_ESM.xlsx]

## Sheet: Sheet1
Extended Data Figure 4e
Lung proton flux		Day 0	Day 9	Day 16	Day 26	Day 30		Area under the curve
sgControl	Mouse 1	1	0.338786	0.501012	2.78583	4.02192		sgControl	Mouse 1	39.0136
	Mouse 2	1	0.248672	0.683776	5.09203	8.48672			Mouse 2	64.9191
	Mouse 3	1	0.197848	0.583587	2.52466	3.72825			Mouse 3	36.1724
	Mouse 4	1	0.312804	0.669599	3.62049	6.38345			Mouse 4	50.8043
	Mouse 5	1	0.194421	0.482079	4.61538	7.94759			Mouse 5	58.3559
sgHNRNPC	Mouse 1	1	0.46353	3.3405	22.3656	62.3208		sgHNRNPC	Mouse 1	317.803
	Mouse 2	1	0.613113	3.407	12.3796	21.5019			Mouse 2	168.025
	Mouse 3	1	0.361253	1.76819	5.55663	10.3325			Mouse 3	81.9811
	Mouse 4	1	0.382415	1.99019	10.0604	19.0264			Mouse 4	132.951
	Mouse 5	1	1.55572	10.5978	42.0517	50.31			Mouse 5	502.008
Extended Data Figure 4f
Lung proton flux		Day 0	Day 10	Day 24	Day 34	Day 41
sgControl sgControl	Mouse 1	1	0.195304	1.11846	2.64461	7.33725
	Mouse 2	1	0.176177	0.8136	1	3.52734
	Mouse 3	1	0.117146	0.415002	1.04286	1.73453
	Mouse 4	1	0.139357	0.534137	0.630522	4.12851
	Mouse 5	1	0.287461	1.30968	1.30656	8.09906
sgControl sgPABPC4	Mouse 1	1	0.22662	0.602977	2.55779	5.00438
	Mouse 2	1	0.376792	2.49173	7.25882	15.0496
	Mouse 3	1	0.331615	2.18498	9.25126	14.2765
	Mouse 4	1	0.18839	1.50417	4.89096	10.4233
	Mouse 5	1	0.193268	1.60142	3.05137	12.1523
sgHNRNPC sgPABPC4	Mouse 1	1	0.0442321	0.21934	0.871445	2.52105
	Mouse 2	1	0.136748	0.518457	2.96575	14.7888
	Mouse 3	1	0.0733521	0.679788	2.65261	8.15995
	Mouse 4	1	0.104134	0.663321	2.25591	9.6368
