# Supplementary material for: An mRNA processing pathway suppresses metastasis by governing translational control from the nucleus
Source: Nat Cell Biol. 2023 May 8;25(6):892–903. doi: 10.1038/s41556-023-01141-9 (PMC10264242; doi:10.1038/s41556-023-01141-9)
Supplement: Source Data Extended Data Fig. 5 — Source data. [file 41556_2023_1141_MOESM14_ESM.xlsx]

## Sheet: Sheet1
Extended Data Figure 5d
PDLIM5 protein (TMT)
MDA-MB-231	0.986443	1.02008	0.99348
MDA-LM2	0.746264	0.702015	0.705447
sgControl	0.985793	0.995586	1.01862
sgHNRNPC	0.744891	0.77621	0.803634
Extended Data Figure 5e
PDLIM5 mRNA
MDA-MB-231	1.019	0.909	1.08
MDA-LM2	0.929	0.95	0.95
sgControl	0.995	1.085	0.926
sgHNRNPC	1.192	1.285	1.126
Extended Data Figure 5g
Lung proton flux		Day 0	Day 8	Day 28	Day 49			Area under the curve
sgControl	Mouse 1	1	0.71293	5.95492	110.36			sgControl	Mouse 1	1294.84
	Mouse 2	1	0.760799	5.1974	43.0469				Mouse 2	573.19
	Mouse 3	1	0.590357	6.00891	39.0397				Mouse 3	545.365
	Mouse 4	1	0.65452	4.58625	12.4815				Mouse 4	238.238
	Mouse 5	1	0.615524	4.34725	16.7136				Mouse 5	277.229
sgPDLIM5	Mouse 1	1	0.55182	3.21715	86.4898			sgPDLIM5	Mouse 1	985.82
	Mouse 2	1	0.561387	11.194	576.734				Mouse 2	6297.05
	Mouse 3	1	0.721108	23.2378	911.812				Mouse 3	10064.5
	Mouse 4	1	0.764858	20.8084	422.296				Mouse 4	4875.39
	Mouse 5	1	0.716963	26.9329	352.071				Mouse 5	4262.91
Extended Data Figure 5h
Cell migration
sgControl	346	518	542	662
sgHNRNPC	2496	3652	2616	5166
sgPDLIM5	1810	1128	5171	4131
Cell invasion
sgControl	247	728	693	995
sgHNRNPC	2082	1387	3851	2319
sgPDLIM5	2074	5582	3162	1775
Extended Data Figure 5i
Cell migration
mCherry	15152	12844	7443	9641
HNRNPC-OE	3278	3066	6161	6414
Cell invasion
mCherry	14981	11670	5426	7148
HNRNPC-OE	2522	2774	5666	3472
Extended Data Figure 5j
Proliferation rate
sgControl	0.273446	0.283424	0.359929	0.304734	0.328919	0.330012
sgHNRNPC	0.165904	0.219867	0.200596	0.222568	0.234715	0.243567
Colony formation units (CFU)
sgControl	104	121	113
sgHNRNPC	40	61	51
Extended Data Figure 5k
Proliferation rate
sgControl	0.4164	0.438443	0.415177	0.381695	0.418814
sgPDLIM5	0.369163	0.468234	0.475353	0.426906	0.433346	0.397155
Colony formation units (CFU)
sgControl	118	159	120
sgPDLIM5	194	180	202
Extended Data Figure 5l
Proliferation rate
Control	0.337006	0.350247	0.338293	0.347651	0.356272	0.349596
HNRNPC-OE	0.311637	0.290815	0.309491	0.292366	0.288398	0.290978
Colony formation units (CFU)
Control	185	182	167
HNRNPC-OE	150	143	165
Extended Data Figure 5m
Proliferation rate
sgControl Control	0.261578	0.296373	0.281404	0.308035	0.28986	0.274965
sgHNRNPC Control	0.0396807	0.00251926	0.0163989	0.113716	0.143467	0.103455
sgHNRNPC PDLIM5-OE	0.137244	0.210116	0.20809	0.246131	0.218924	0.177226
Colony formation units (CFU)
sgControl Control	58	82	63
sgHNRNPC Control	20	36	20
sgHNRNPC PDLIM5-OE	41	40	44
