# Supplementary material for: An mRNA processing pathway suppresses metastasis by governing translational control from the nucleus
Source: Nat Cell Biol. 2023 May 8;25(6):892–903. doi: 10.1038/s41556-023-01141-9 (PMC10264242; doi:10.1038/s41556-023-01141-9)
Supplement: Source Data Extended Data Fig. 6 — Source data. [file 41556_2023_1141_MOESM16_ESM.xlsx]

## Sheet: Sheet1
Extended Data Figure 6n
T4 (µM)	Response
100	72217	72522	50115	29385
50	108217	102851	108727	97246
25	214382	218781	234899	224087
10	294815	263949	293403	282524
5	530473	478225	462748	492052
2.5	595786	638050	702288	760081
1	730755	743919	719781	714896
0.5	676505	667535	711566	614500
0	698940	682028	603624	633838
